# Supplementary material for: Isotomidae of Japan and Asiatic part of Russia. II. The genus Tetracanthella of the Far East
Source: Zookeys. 2019 Jun 13;855:31–54. doi: 10.3897/zookeys.855.33000 (PMC6586687; doi:10.3897/zookeys.855.33000)
Supplement: XML Treatment for Tetracanthella annulata [file zookeys.855.33000-treatment1.xml]

<!DOCTYPE tp:taxon-treatment
  PUBLIC "-//TaxonX//DTD Taxonomic Treatment Publishing DTD v0 20100105//EN" "tax-treatment-NSO.dtd">
<tp:taxon-treatment xmlns:tp="http://www.plazi.org/taxpub"><tp:treatment-meta><kwd-group><label>Taxon classification</label><kwd><named-content xmlns:xlink="http://www.w3.org/1999/xlink" content-type="kingdom">Animalia</named-content></kwd><kwd><named-content xmlns:xlink="http://www.w3.org/1999/xlink" content-type="order">Collembola</named-content></kwd><kwd><named-content xmlns:xlink="http://www.w3.org/1999/xlink" content-type="family">Isotomidae</named-content></kwd></kwd-group><mixed-citation publication-type="journal"><person-group><name><surname>Potapov</surname><given-names>Mikhail</given-names></name><name><surname>Brinev</surname><given-names>Alexey</given-names></name><name><surname>Sun</surname><given-names>Xin</given-names></name></person-group><article-title><tp:taxon-name><tp:taxon-name-part taxon-name-part-type="family">Isotomidae</tp:taxon-name-part></tp:taxon-name> of Japan and Asiatic part of Russia. II. The genus <italic><tp:taxon-name><tp:taxon-name-part taxon-name-part-type="genus" reg="Tetracanthella">Tetracanthella</tp:taxon-name-part></tp:taxon-name></italic> of the Far East</article-title><source>Zookeys</source><day>13</day><month>6</month><year>2019</year><volume>855</volume><fpage>31</fpage><lpage>54</lpage><pub-id pub-id-type="doi">10.3897/zookeys.855.33000</pub-id></mixed-citation></tp:treatment-meta><tp:nomenclature><tp:taxon-name>
            <tp:taxon-name-part taxon-name-part-type="genus" reg="Tetracanthella">Tetracanthella</tp:taxon-name-part>
            <tp:taxon-name-part taxon-name-part-type="species" reg="annulata">annulata</tp:taxon-name-part>
            <object-id xmlns:xlink="http://www.w3.org/1999/xlink" content-type="zoobank" xlink:type="simple">http://zoobank.org/5ABA38DC-0298-4CB7-BC5F-00CDA6CDE57B</object-id>
          </tp:taxon-name><tp:taxon-status xmlns:xlink="http://www.w3.org/1999/xlink" xlink:type="simple">sp. nov.</tp:taxon-status><xref ref-type="fig" rid="F2">Figs 6</xref><xref ref-type="fig" rid="F3">, 8–13</xref><xref ref-type="fig" rid="F4">, 14–20</xref><xref ref-type="fig" rid="F12">, 51</xref><xref ref-type="fig" rid="F13">, 58</xref></tp:nomenclature><tp:treatment-sec sec-type="type material" id="SECID0EJPAE"><title>Type material.</title><p>Holotype: subadult female, Russia, Far East, Primorye, Terneyski District, Sikhote-Alinski Reserve, Kabani station, 900 m alt., <named-content xmlns:xlink="http://www.w3.org/1999/xlink" content-type="dwc:verbatimCoordinates" xlink:type="simple"><named-content content-type="geo-json" specific-use="{&#34;type&#34;:&#34;Point&#34;,&#34;coordinates&#34;:[135.877590,45.141220]}" id="NCID0ESPAE" xlink:type="simple">45.14122°N, 135.87759°E</named-content></named-content>, coniferous forest with <italic><tp:taxon-name><tp:taxon-name-part taxon-name-part-type="genus" reg="Rhododendron">Rhododendron</tp:taxon-name-part><tp:taxon-name-part taxon-name-part-type="species" reg="fauriei">fauriei</tp:taxon-name-part></tp:taxon-name></italic>, rotten wood, 8.08.2017, leg. <abbrev xmlns:xlink="http://www.w3.org/1999/xlink" xlink:title="N. Kuznetsova" id="ABBRID0ECQAE" xlink:type="simple">N.K</abbrev>., <abbrev xmlns:xlink="http://www.w3.org/1999/xlink" xlink:title="A. Geras’kina" id="ABBRID0EGQAE" xlink:type="simple">A.G</abbrev>., <abbrev xmlns:xlink="http://www.w3.org/1999/xlink" xlink:title="A. Kuprin" id="ABBRID0EKQAE" xlink:type="simple">A.K</abbrev>. Three paratypes: nearly the same place, 932 m alt., <named-content xmlns:xlink="http://www.w3.org/1999/xlink" content-type="dwc:verbatimCoordinates" xlink:type="simple"><named-content content-type="geo-json" specific-use="{&#34;type&#34;:&#34;Point&#34;,&#34;coordinates&#34;:[135.887020,45.138400]}" id="NCID0ERQAE" xlink:type="simple">45.13840°N, 135.88702°E</named-content></named-content>, leg. <abbrev xmlns:xlink="http://www.w3.org/1999/xlink" xlink:title="N. Kuznetsova" id="ABBRID0EWQAE" xlink:type="simple">N.K</abbrev>., <abbrev xmlns:xlink="http://www.w3.org/1999/xlink" xlink:title="A. Geras’kina" id="ABBRID0E1QAE" xlink:type="simple">A.G</abbrev>., <abbrev xmlns:xlink="http://www.w3.org/1999/xlink" xlink:title="A. Kuprin" id="ABBRID0E5QAE" xlink:type="simple">A.K</abbrev>.; seven paratypes: Sikhote-Alinski Reserve, Blagodatny station, 95 m alt., <named-content xmlns:xlink="http://www.w3.org/1999/xlink" content-type="dwc:verbatimCoordinates" xlink:type="simple"><named-content content-type="geo-json" specific-use="{&#34;type&#34;:&#34;Point&#34;,&#34;coordinates&#34;:[136.534100,44.966700]}" id="NCID0EFRAE" xlink:type="simple">44.96670°N, 136.53410°E</named-content></named-content>, oak forest, rotten wood, 7.08.2017, leg. <abbrev xmlns:xlink="http://www.w3.org/1999/xlink" xlink:title="N. Kuznetsova" id="ABBRID0EKRAE" xlink:type="simple">N.K</abbrev>., <abbrev xmlns:xlink="http://www.w3.org/1999/xlink" xlink:title="A. Geras’kina" id="ABBRID0EORAE" xlink:type="simple">A.G</abbrev>., <abbrev xmlns:xlink="http://www.w3.org/1999/xlink" xlink:title="A. Kuprin" id="ABBRID0ESRAE" xlink:type="simple">A.K</abbrev>.</p></tp:treatment-sec><tp:treatment-sec sec-type="material" id="SECID0EWRAE"><title>Other material</title><p>(all from the Far East of Russia): <bold>Primorski Krai: Shkotovski district</bold>, Livadiysky Range, Pidan Mt., rotten wood, ~800 m alt., 20.09.2004, leg. M.Potapov; ibidem, trail to Falaza Mt., ~600 m alt., mosses on rotten wood, 08.09.2018, leg. <abbrev xmlns:xlink="http://www.w3.org/1999/xlink" xlink:title="M. Potapov" id="ABBRID0E5RAE" xlink:type="simple">M.P</abbrev>., <abbrev xmlns:xlink="http://www.w3.org/1999/xlink" xlink:title="A. Kuprin" id="ABBRID0ECSAE" xlink:type="simple">A.K</abbrev>.; <bold>Primorski Krai, Khasanski district</bold>, “Kedrovaya Pad “ Reserve, valley of Kedrovaya River, cedar litter of mixed forest, 29.09.2004, leg. <abbrev xmlns:xlink="http://www.w3.org/1999/xlink" xlink:title="M. Potapov" id="ABBRID0EISAE" xlink:type="simple">M.P</abbrev>.; ibidem, 5 km of trail to Central shelter, valley mixed forest, rotten wood, 29.07.2016, leg. <abbrev xmlns:xlink="http://www.w3.org/1999/xlink" xlink:title="N. Kuznetsova" id="ABBRID0EMSAE" xlink:type="simple">N.K</abbrev>., <abbrev xmlns:xlink="http://www.w3.org/1999/xlink" xlink:title="M. Potapov" id="ABBRID0EQSAE" xlink:type="simple">M.P</abbrev>.; ibidem, right bank of Kedrovaya River, 2<sup>nd</sup> Zolotisti Spring, coniferous litter, 14.07.2013, leg. S. Spiridonov; <bold>Primorski Krai, Lazovsky district</bold>, in mountains nearby Preobrazheniye, Sredni stream (tributary of Maralovaya (valley of Sokolovka River), mixed forest, rotten wood, 21.09.2011, leg. <abbrev xmlns:xlink="http://www.w3.org/1999/xlink" xlink:title="M. Potapov" id="ABBRID0EYSAE" xlink:type="simple">M.P</abbrev>.; <bold>Primorski Krai, Terneyski district</bold>, Ostraya Mt., litter, 02.06–04.06.2018, leg. <abbrev xmlns:xlink="http://www.w3.org/1999/xlink" xlink:title="A. Kuprin" id="ABBRID0E5SAE" xlink:type="simple">A.K</abbrev>.; Sikhote-Alinski Reserve, Kabani station, 900 m alt., <named-content xmlns:xlink="http://www.w3.org/1999/xlink" content-type="dwc:verbatimCoordinates" xlink:type="simple"><named-content content-type="geo-json" specific-use="{&#34;type&#34;:&#34;Point&#34;,&#34;coordinates&#34;:[135.877590,45.141220]}" id="NCID0EFTAE" xlink:type="simple">45.14122°N, 135.87759°E</named-content></named-content>, coniferous wood with <italic><tp:taxon-name><tp:taxon-name-part taxon-name-part-type="genus" reg="Rhododendron">Rhododendron</tp:taxon-name-part><tp:taxon-name-part taxon-name-part-type="species" reg="fauriei">fauriei</tp:taxon-name-part></tp:taxon-name></italic>, rotten wood, 8.08.2017, leg. <abbrev xmlns:xlink="http://www.w3.org/1999/xlink" xlink:title="N. Kuznetsova" id="ABBRID0EVTAE" xlink:type="simple">N.K</abbrev>., <abbrev xmlns:xlink="http://www.w3.org/1999/xlink" xlink:title="A. Geras’kina" id="ABBRID0EZTAE" xlink:type="simple">A.G</abbrev>., <abbrev xmlns:xlink="http://www.w3.org/1999/xlink" xlink:title="A. Kuprin" id="ABBRID0E4TAE" xlink:type="simple">A.K</abbrev>.; ibidem, 932 m alt., <named-content xmlns:xlink="http://www.w3.org/1999/xlink" content-type="dwc:verbatimCoordinates" xlink:type="simple"><named-content content-type="geo-json" specific-use="{&#34;type&#34;:&#34;Point&#34;,&#34;coordinates&#34;:[135.887020,45.138400]}" id="NCID0EEUAE" xlink:type="simple">45.13840°N, 135.88702°E</named-content></named-content>; Sikhote-Alinski Reserve, Blagodatny station, oak wood, rotten wood, 7.08.2017. 95m alt., <named-content xmlns:xlink="http://www.w3.org/1999/xlink" content-type="dwc:verbatimCoordinates" xlink:type="simple"><named-content content-type="geo-json" specific-use="{&#34;type&#34;:&#34;Point&#34;,&#34;coordinates&#34;:[136.534100,44.966700]}" id="NCID0EMUAE" xlink:type="simple">44.96670°N, 136.53410°E</named-content></named-content>; leg. <abbrev xmlns:xlink="http://www.w3.org/1999/xlink" xlink:title="N. Kuznetsova" id="ABBRID0ERUAE" xlink:type="simple">N.K</abbrev>., <abbrev xmlns:xlink="http://www.w3.org/1999/xlink" xlink:title="A. Geras’kina" id="ABBRID0EVUAE" xlink:type="simple">A.G</abbrev>., <abbrev xmlns:xlink="http://www.w3.org/1999/xlink" xlink:title="A. Kuprin" id="ABBRID0EZUAE" xlink:type="simple">A.K</abbrev>. <bold>Primorski Krai, Partyzanski district</bold>, Olkhovaya Mt., 540 m alt., <named-content xmlns:xlink="http://www.w3.org/1999/xlink" content-type="dwc:verbatimCoordinates" xlink:type="simple"><named-content content-type="geo-json" specific-use="{&#34;type&#34;:&#34;Point&#34;,&#34;coordinates&#34;:[133.667900,43.305800]}" id="NCID0ECVAE" xlink:type="simple">43.3058°N, 133.6679°E</named-content></named-content>, rotten wood in mixed forest, 20.08.2018, leg. <abbrev xmlns:xlink="http://www.w3.org/1999/xlink" xlink:title="M. Potapov" id="ABBRID0EHVAE" xlink:type="simple">M.P</abbrev>., <abbrev xmlns:xlink="http://www.w3.org/1999/xlink" xlink:title="A. Kuprin" id="ABBRID0ELVAE" xlink:type="simple">A.K</abbrev>.</p><p><bold>Khabarovski Krai, Nanaiski District</bold>, Anyuiski National Park, Tormasu River, mixed forest, rotten wood, 204 m alt., <named-content xmlns:xlink="http://www.w3.org/1999/xlink" content-type="dwc:verbatimCoordinates" xlink:type="simple"><named-content content-type="geo-json" specific-use="{&#34;type&#34;:&#34;Point&#34;,&#34;coordinates&#34;:[137.570040,49.303320]}" id="NCID0EWVAE" xlink:type="simple">49.30332°N, 137.57004°E</named-content></named-content>, 07.08.2018, leg. <abbrev xmlns:xlink="http://www.w3.org/1999/xlink" xlink:title="N. Kuznetsova" id="ABBRID0E2VAE" xlink:type="simple">N.K</abbrev>., <abbrev xmlns:xlink="http://www.w3.org/1999/xlink" xlink:title="A. Geras’kina" id="ABBRID0E6VAE" xlink:type="simple">A.G</abbrev>., <abbrev xmlns:xlink="http://www.w3.org/1999/xlink" xlink:title="A. Kuprin" id="ABBRID0EDWAE" xlink:type="simple">A.K</abbrev>.; ibidem, Anyuiski National Park, Anyui River, mixed forest, rotten wood, 205 m alt., <named-content xmlns:xlink="http://www.w3.org/1999/xlink" content-type="dwc:verbatimCoordinates" xlink:type="simple"><named-content content-type="geo-json" specific-use="{&#34;type&#34;:&#34;Point&#34;,&#34;coordinates&#34;:[137.702270,49.363500]}" id="NCID0EKWAE" xlink:type="simple">49.36350°N, 137.70227°E</named-content></named-content>; Komsomolsk-Khabarovsk road, 270 km, cedarn-large-leaved valley forest, litter, 42 m alt., <named-content xmlns:xlink="http://www.w3.org/1999/xlink" content-type="dwc:verbatimCoordinates" xlink:type="simple"><named-content content-type="geo-json" specific-use="{&#34;type&#34;:&#34;Point&#34;,&#34;coordinates&#34;:[136.331670,48.936590]}" id="NCID0ESWAE" xlink:type="simple">048.93659°N, 136.33167°E</named-content></named-content>, leg. <abbrev xmlns:xlink="http://www.w3.org/1999/xlink" xlink:title="N. Kuznetsova" id="ABBRID0EXWAE" xlink:type="simple">N.K</abbrev>., <abbrev xmlns:xlink="http://www.w3.org/1999/xlink" xlink:title="A. Geras’kina" id="ABBRID0E2WAE" xlink:type="simple">A.G</abbrev>., <abbrev xmlns:xlink="http://www.w3.org/1999/xlink" xlink:title="A. Kuprin" id="ABBRID0E6WAE" xlink:type="simple">A.K</abbrev>.; <bold>Khabarovski Krai, Komsomolski District</bold>, Komsomolski Reserve, foothills of Sergol Mt., aspen-oak forest, rotten wood, 259 m alt., <named-content xmlns:xlink="http://www.w3.org/1999/xlink" content-type="dwc:verbatimCoordinates" xlink:type="simple"><named-content content-type="geo-json" specific-use="{&#34;type&#34;:&#34;Point&#34;,&#34;coordinates&#34;:[137.401820,50.738230]}" id="NCID0EIXAE" xlink:type="simple">50.73823°N, 137.40182°E</named-content></named-content>, 11.08.2018, leg. <abbrev xmlns:xlink="http://www.w3.org/1999/xlink" xlink:title="N. Kuznetsova" id="ABBRID0ENXAE" xlink:type="simple">N.K</abbrev>., <abbrev xmlns:xlink="http://www.w3.org/1999/xlink" xlink:title="A. Geras’kina" id="ABBRID0ERXAE" xlink:type="simple">A.G</abbrev>., <abbrev xmlns:xlink="http://www.w3.org/1999/xlink" xlink:title="A. Kuprin" id="ABBRID0EVXAE" xlink:type="simple">A.K</abbrev>.; ibidem, Komsomolski Reserve, Sergol Mt., mixed forest with cedar, rotten wood, 228 m alt., <named-content xmlns:xlink="http://www.w3.org/1999/xlink" content-type="dwc:verbatimCoordinates" xlink:type="simple"><named-content content-type="geo-json" specific-use="{&#34;type&#34;:&#34;Point&#34;,&#34;coordinates&#34;:[137.397720,50.737100]}" id="NCID0E3XAE" xlink:type="simple">50.73710°N, 137.39772°E</named-content></named-content>, 11.08.2018, leg. <abbrev xmlns:xlink="http://www.w3.org/1999/xlink" xlink:title="N. Kuznetsova" id="ABBRID0EBYAE" xlink:type="simple">N.K</abbrev>., <abbrev xmlns:xlink="http://www.w3.org/1999/xlink" xlink:title="A. Geras’kina" id="ABBRID0EFYAE" xlink:type="simple">A.G</abbrev>., <abbrev xmlns:xlink="http://www.w3.org/1999/xlink" xlink:title="A. Kuprin" id="ABBRID0EJYAE" xlink:type="simple">A.K</abbrev>.; Komsomolski District, Komsomolsk–Khabarovsk road, 85 km, 1,5 km from Gorely Klyuch Stream, mixed forest, rotten wood, <named-content xmlns:xlink="http://www.w3.org/1999/xlink" content-type="dwc:verbatimCoordinates" xlink:type="simple"><named-content content-type="geo-json" specific-use="{&#34;type&#34;:&#34;Point&#34;,&#34;coordinates&#34;:[137.332020,50.218100]}" id="NCID0EQYAE" xlink:type="simple">50.21810°N, 137.33202°E</named-content></named-content>, 12.08.2018, leg. <abbrev xmlns:xlink="http://www.w3.org/1999/xlink" xlink:title="N. Kuznetsova" id="ABBRID0EVYAE" xlink:type="simple">N.K</abbrev>., <abbrev xmlns:xlink="http://www.w3.org/1999/xlink" xlink:title="A. Geras’kina" id="ABBRID0EZYAE" xlink:type="simple">A.G</abbrev>., <abbrev xmlns:xlink="http://www.w3.org/1999/xlink" xlink:title="A. Kuprin" id="ABBRID0E4YAE" xlink:type="simple">A.K</abbrev>.</p><p><bold>Amurskaya Region, Arkharinski district</bold>, Khinganski Reserve, 10 km E Uril, coniferous forest, litter, 07.10.2009, leg M.Babykina.</p></tp:treatment-sec><tp:treatment-sec sec-type="diagnosis" id="SECID0EFZAE"><title>Diagnosis.</title><p>Coloration spotty, from dark to light grey. Coxa I without an external chaeta. Macrochaetotaxy: 2,2/2,2,2. Dens long, with clear crenulations, without anterior and normally with seven posterior chaetae.</p></tp:treatment-sec><tp:treatment-sec sec-type="description" id="SECID0EKZAE"><title>Description.</title><p>Body length 0.9–1.5 mm. Body cylindrical, not narrowing (Fig. <xref ref-type="fig" rid="F2">6</xref>). Coloration spotty, from dark to light grey, ventral side of corpus paler, often not pigmented. Pigmentation of antennae vary, paler than other parts of the body, sometimes colorless. Largest polygons much larger than mesochaeta sockets, canals between polygons broad, clearly marked (Fig. <xref ref-type="fig" rid="F12">51</xref>). No smooth fields. Dorsal mesochaetae long, not shortened in axial part of tergites, in posterior row of <abbrev xmlns:xlink="http://www.w3.org/1999/xlink" xlink:title="abdominal segments" id="ABBRID0EYZAE" xlink:type="simple">Abd</abbrev>. IV not longer than on other parts of body (<abbrev xmlns:xlink="http://www.w3.org/1999/xlink" xlink:title="macrochaetae in dorsal position" id="ABBRID0E3ZAE" xlink:type="simple">Md</abbrev> : p1 = 1.8–2.5). <abbrev xmlns:xlink="http://www.w3.org/1999/xlink" xlink:title="abdominal segments" id="ABBRID0EA1AE" xlink:type="simple">Abd</abbrev>. IV with p3 longer than p1 (p3 : p1 = 1.2–1.8) (Fig. <xref ref-type="fig" rid="F3">10</xref>). Macrochaetae usually blunt and plain at tip.</p><fig id="F2" position="float" orientation="portrait"><label>Figures 5–7.</label><caption><p>Appearance and macrochaetotaxy of <italic><tp:taxon-name><tp:taxon-name-part taxon-name-part-type="genus" reg="Tetracanthella">Tetracanthella</tp:taxon-name-part></tp:taxon-name></italic> ‘<italic><tp:taxon-name><tp:taxon-name-part taxon-name-part-type="genus" reg="Tetracanthella"/><tp:taxon-name-part taxon-name-part-type="species" reg="sylvatica">sylvatica</tp:taxon-name-part></tp:taxon-name></italic>’ group <bold>5</bold><italic><tp:taxon-name><tp:taxon-name-part taxon-name-part-type="genus" reg="Tetracanthella">T.</tp:taxon-name-part><tp:taxon-name-part taxon-name-part-type="species" reg="sylvatica">sylvatica</tp:taxon-name-part></tp:taxon-name></italic><bold>6</bold><italic><tp:taxon-name><tp:taxon-name-part taxon-name-part-type="genus" reg="Tetracanthella">T.</tp:taxon-name-part><tp:taxon-name-part taxon-name-part-type="species" reg="annulata">annulata</tp:taxon-name-part></tp:taxon-name></italic> sp. nov. <bold>7</bold><italic><tp:taxon-name><tp:taxon-name-part taxon-name-part-type="genus" reg="Tetracanthella">T.</tp:taxon-name-part><tp:taxon-name-part taxon-name-part-type="species" reg="manschurica">manschurica</tp:taxon-name-part></tp:taxon-name></italic>.</p></caption><graphic xmlns:xlink="http://www.w3.org/1999/xlink" xlink:href="zookeys-855-031-g002.jpg" position="float" orientation="portrait" xlink:type="simple" id="oo_309984.jpg"/></fig><p>8+8 ocelli, G and H reduced (<abbrev xmlns:xlink="http://www.w3.org/1999/xlink" xlink:title="diameter of ocellus A" id="ABBRID0EP3AE" xlink:type="simple">dA</abbrev> : <abbrev xmlns:xlink="http://www.w3.org/1999/xlink" xlink:title="diameter of ocellus H" id="ABBRID0ET3AE" xlink:type="simple">dH</abbrev> = 1.5–2.0). <abbrev xmlns:xlink="http://www.w3.org/1999/xlink" xlink:title="postantennal organ" id="ABBRID0EX3AE" xlink:type="simple">PAO</abbrev> 1.9–2.7 times as long as the diameter of ocellus A (Fig. <xref ref-type="fig" rid="F4">16</xref>). Chaeta s’ of <abbrev xmlns:xlink="http://www.w3.org/1999/xlink" xlink:title="antennal segments" id="ABBRID0E63AE" xlink:type="simple">Ant</abbrev>.III in males absent. Four prelabral chaetae. Outer maxillary lobe with four sublobal hairs and simple maxillary palp. Labium with with complete set of guards [A(1)B(4)C(0)D(4)E(7)], three proximal <!--PageBreak -->and four basomedian chaetae. Postlabial chaetae 4+4 (Fig. <xref ref-type="fig" rid="F3">11</xref>). Five chaetae between medial line and pc3 on head. Frontal chaeta ap present.</p><fig id="F3" position="float" orientation="portrait"><label>Figures 8–13.</label><caption><p><italic><tp:taxon-name><tp:taxon-name-part taxon-name-part-type="genus" reg="Tetracanthella">Tetracanthella</tp:taxon-name-part><tp:taxon-name-part taxon-name-part-type="species" reg="annulata">annulata</tp:taxon-name-part></tp:taxon-name></italic> sp. nov. <bold>8</bold> position of macrochaetae and s-chaetae on corpus <bold>9–10</bold> dorsal chaetotaxy of <abbrev xmlns:xlink="http://www.w3.org/1999/xlink" xlink:title="thoracic segments" id="ABBRID0EA5AE" xlink:type="simple">Th</abbrev>.II–<abbrev xmlns:xlink="http://www.w3.org/1999/xlink" xlink:title="abdominal segments" id="ABBRID0EE5AE" xlink:type="simple">Abd</abbrev>.III (<bold>9</bold>) and <abbrev xmlns:xlink="http://www.w3.org/1999/xlink" xlink:title="abdominal segments" id="ABBRID0EK5AE" xlink:type="simple">Abd</abbrev>.IV (<bold>10</bold>), dorsal view <bold>11</bold> postlabial area <bold>12</bold> spur of Leg 3 in adult male <bold>13</bold> distal part of leg 3.</p></caption><graphic xmlns:xlink="http://www.w3.org/1999/xlink" xlink:href="zookeys-855-031-g003.jpg" position="float" orientation="portrait" xlink:type="simple" id="oo_309985.jpg"/></fig><p>Axial chaetotaxy: 12–14,10/6,6,6,6 (without chaetae in <abbrev xmlns:xlink="http://www.w3.org/1999/xlink" xlink:title="macrochaetae in dorsal position" id="ABBRID0E45AE" xlink:type="simple">Md</abbrev>-position on <abbrev xmlns:xlink="http://www.w3.org/1999/xlink" xlink:title="abdominal segments" id="ABBRID0EB6AE" xlink:type="simple">Abd</abbrev>.I–III and p1’ chaetae on <abbrev xmlns:xlink="http://www.w3.org/1999/xlink" xlink:title="abdominal segments" id="ABBRID0EF6AE" xlink:type="simple">Abd</abbrev>.IV) (Figs <xref ref-type="fig" rid="F3">9</xref>, <xref ref-type="fig" rid="F3">10</xref>). Macrochaetotaxy: 2,2/2,2,2. <abbrev xmlns:xlink="http://www.w3.org/1999/xlink" xlink:title="macrochaetae in dorsal position" id="ABBRID0ER6AE" xlink:type="simple">Md</abbrev> macrochae<!--PageBreak -->tae on <abbrev xmlns:xlink="http://www.w3.org/1999/xlink" xlink:title="thoracic segments" id="ABBRID0EX6AE" xlink:type="simple">Th</abbrev>.II and III and <abbrev xmlns:xlink="http://www.w3.org/1999/xlink" xlink:title="macrochaetae in dorso-lateral position" id="ABBRID0E26AE" xlink:type="simple">Mdl</abbrev> macrochaetae on <abbrev xmlns:xlink="http://www.w3.org/1999/xlink" xlink:title="abdominal segments" id="ABBRID0EAAAG" xlink:type="simple">Abd</abbrev>.I and II short (Figs <xref ref-type="fig" rid="F3">8</xref>, <xref ref-type="fig" rid="F4">14</xref>, <xref ref-type="fig" rid="F4">15</xref>). Corner mesochaetae on <abbrev xmlns:xlink="http://www.w3.org/1999/xlink" xlink:title="thoracic segments" id="ABBRID0EQAAG" xlink:type="simple">Th</abbrev>. II and III not stronger than other mesochaetae of p-row. Number of s-chaetae: 3,3/2,2,2,2,4 (s), 1,1/1,1,1 (ms) (Fig. <xref ref-type="fig" rid="F3">8</xref>). S-chaetae of medium size, medial ones on <abbrev xmlns:xlink="http://www.w3.org/1999/xlink" xlink:title="abdominal segments" id="ABBRID0EYAAG" xlink:type="simple">Abd</abbrev>. I–III arranged lateral to <abbrev xmlns:xlink="http://www.w3.org/1999/xlink" xlink:title="macrochaetae in dorso-lateral position" id="ABBRID0E3AAG" xlink:type="simple">Mdl</abbrev> macrochaetae. Sternite of <abbrev xmlns:xlink="http://www.w3.org/1999/xlink" xlink:title="thoracic segments" id="ABBRID0EABAG" xlink:type="simple">Th</abbrev>. III without chaeta.</p><fig id="F4" position="float" orientation="portrait"><label>Figures 14–20.</label><caption><p><italic><tp:taxon-name><tp:taxon-name-part taxon-name-part-type="genus" reg="Tetracanthella">Tetracanthella</tp:taxon-name-part><tp:taxon-name-part taxon-name-part-type="species" reg="annulata">annulata</tp:taxon-name-part></tp:taxon-name></italic> sp. nov. <bold>14–15</bold> dorsal chaetotaxy of <abbrev xmlns:xlink="http://www.w3.org/1999/xlink" xlink:title="thoracic segments" id="ABBRID0EZBAG" xlink:type="simple">Th</abbrev>.II–<abbrev xmlns:xlink="http://www.w3.org/1999/xlink" xlink:title="abdominal segments" id="ABBRID0E4BAG" xlink:type="simple">Abd</abbrev>.I (<bold>14</bold>) and <abbrev xmlns:xlink="http://www.w3.org/1999/xlink" xlink:title="abdominal segments" id="ABBRID0EDCAG" xlink:type="simple">Abd</abbrev>.II–III (<bold>15</bold>) lateral view <bold>16</bold><abbrev xmlns:xlink="http://www.w3.org/1999/xlink" xlink:title="postantennal organ" id="ABBRID0ELCAG" xlink:type="simple">PAO</abbrev> and ommatidia <bold>17–19</bold> variation of dens, lateral view <bold>20</bold> furca, posterior view.</p></caption><graphic xmlns:xlink="http://www.w3.org/1999/xlink" xlink:href="zookeys-855-031-g004.jpg" position="float" orientation="portrait" xlink:type="simple" id="oo_309986.jpg"/></fig><p>Coxa I without an external chaeta. Tibiotarsi with 1,2,2 clavate dorsal tenent hairs (Fig. <xref ref-type="fig" rid="F3">13</xref>) and 1,1,0 ventral pointed long hairs. Males with chaeta B5 and X on tibiotarsi III expanded, spatula-like (Fig. <xref ref-type="fig" rid="F3">12</xref>), these chaetae thin in females. Tibiotarsi I, II, III with 21, 21, 25 chaetae. Claw untoothed, empodial appendage long, 0.6–0.8 as <!--PageBreak -->long as inner edge of claw, with long apical filament (Fig. <xref ref-type="fig" rid="F3">13</xref>). Ventral tube with 3+3 latero-distal and four posterior chaetae.</p><p>Retinaculum with a chaeta and 4+4 teeth, basal tooth smaller. Anterior furcal subcoxa with 8–9 (rarely seven or ten) chaetae, posterior one with 5–6 (rarely four or seven) chaetae. Dorsal side of manubrium with 3+3 laterobasal chaetae and 11+11 (sometimes ten or 12 on one side) chaetae on main part (14+14 at whole), besides with a chaeta on each lateral side (Fig. <xref ref-type="fig" rid="F4">20</xref>). Mucro bidentate, small. Dens long, always with clear crenulations, without anterior and with 6–8 (normally 7, rarely 9) posterior chaetae (Figs <xref ref-type="fig" rid="F4">17–19</xref>). Dens : claw III = 3.5–4.3. Manubrium : dens : mucro = 8–12 : 8–12 : 1.</p><p>Anal spines parallel, large, on moderate papillae. Medial mesochaetae (<abbrev xmlns:xlink="http://www.w3.org/1999/xlink" xlink:title="medial mesochaetae on Abd.V" id="ABBRID0EUDAG" xlink:type="simple">a1</abbrev>) of <abbrev xmlns:xlink="http://www.w3.org/1999/xlink" xlink:title="abdominal segments" id="ABBRID0EYDAG" xlink:type="simple">Abd</abbrev>. V slightly in front of medial macrochaetae (<abbrev xmlns:xlink="http://www.w3.org/1999/xlink" xlink:title="medial macrochaetae on Abd.V" id="ABBRID0E3DAG" xlink:type="simple">a2</abbrev>). Arrangement of chaetae and spines on dorsum of <abbrev xmlns:xlink="http://www.w3.org/1999/xlink" xlink:title="abdominal segments" id="ABBRID0EAEAG" xlink:type="simple">Abd</abbrev> V as <abbrev xmlns:xlink="http://www.w3.org/1999/xlink" xlink:title="medial macrochaetae on Abd.V" id="ABBRID0EEEAG" xlink:type="simple">a2</abbrev>-<abbrev xmlns:xlink="http://www.w3.org/1999/xlink" xlink:title="medial macrochaetae on Abd.V" id="ABBRID0EIEAG" xlink:type="simple">a2</abbrev>/<abbrev xmlns:xlink="http://www.w3.org/1999/xlink" xlink:title="medial mesochaetae on Abd.V" id="ABBRID0EMEAG" xlink:type="simple">a1</abbrev>-<abbrev xmlns:xlink="http://www.w3.org/1999/xlink" xlink:title="medial mesochaetae on Abd.V" id="ABBRID0EQEAG" xlink:type="simple">a1</abbrev> =2.1–2.3; <abbrev xmlns:xlink="http://www.w3.org/1999/xlink" xlink:title="medial macrochaetae on Abd.V" id="ABBRID0EUEAG" xlink:type="simple">a2</abbrev>-<abbrev xmlns:xlink="http://www.w3.org/1999/xlink" xlink:title="medial macrochaetae on Abd.V" id="ABBRID0EYEAG" xlink:type="simple">a2</abbrev>/<abbrev xmlns:xlink="http://www.w3.org/1999/xlink" xlink:title="medial macrochaetae on Abd.V" id="ABBRID0E3EAG" xlink:type="simple">a2</abbrev>-eAS = 1.7–1.8 (Fig. <xref ref-type="fig" rid="F3">10</xref>). Males present.</p></tp:treatment-sec><tp:treatment-sec sec-type="etymology" id="SECID0EEFAG"><title>Etymology.</title><p>The species is characterized by annulated posterior side of dens.</p></tp:treatment-sec><tp:treatment-sec sec-type="distribution" id="SECID0EJFAG"><title>Distribution and ecology.</title><p>The species is widely distributed in southern areas of the Far East of Russia (Primorsky Krai, Khabarovsky Krai and Amurskaya District), both in flatland and in the mountains (Fig. <xref ref-type="fig" rid="F13">58</xref>). It prefers rotten wood although occurs in forest litter.</p></tp:treatment-sec><tp:treatment-sec sec-type="discussion" id="SECID0ETFAG"><title>Discussion.</title><p>The new species belongs to ‘<italic><tp:taxon-name><tp:taxon-name-part taxon-name-part-type="genus" reg="Tetracanthella"/><tp:taxon-name-part taxon-name-part-type="species" reg="sylvatica">sylvatica</tp:taxon-name-part></tp:taxon-name></italic>’ group and differs from all species of the group by absence of chaetae on anterior side of dens. The disproportion of anterior and posterior number of chaetae on dens (0 vs. ~7), clear humps on posterior side of dens and grey coloration make <italic><tp:taxon-name><tp:taxon-name-part taxon-name-part-type="genus" reg="Tetracanthella">T.</tp:taxon-name-part><tp:taxon-name-part taxon-name-part-type="species" reg="annulata">annulata</tp:taxon-name-part></tp:taxon-name></italic> sp. nov. unmistakable in the area of its distribution.</p></tp:treatment-sec><tp:treatment-sec><!--Section generated to contain objects referenced in tp:taxon-treatment.--><fig id="F12" position="float" orientation="portrait"><label>Figures 51–57.</label><caption><p>Reticulation of cuticle in <italic><tp:taxon-name><tp:taxon-name-part taxon-name-part-type="genus" reg="Tetracanthella">Tetracanthella</tp:taxon-name-part></tp:taxon-name></italic> of East Asia <bold>51</bold><italic><tp:taxon-name><tp:taxon-name-part taxon-name-part-type="genus" reg="Tetracanthella">T.</tp:taxon-name-part><tp:taxon-name-part taxon-name-part-type="species" reg="annulata">annulata</tp:taxon-name-part></tp:taxon-name></italic> sp. nov., posterior edge of <abbrev xmlns:xlink="http://www.w3.org/1999/xlink" xlink:title="abdominal segments" id="ABBRID0E14BG" xlink:type="simple">Abd</abbrev>.IV <bold>52</bold><italic><tp:taxon-name><tp:taxon-name-part taxon-name-part-type="genus" reg="Tetracanthella">T.</tp:taxon-name-part><tp:taxon-name-part taxon-name-part-type="species" reg="sylvatica">sylvatica</tp:taxon-name-part></tp:taxon-name></italic>, ibidem <bold>53</bold><italic><tp:taxon-name><tp:taxon-name-part taxon-name-part-type="genus" reg="Tetracanthella">T.</tp:taxon-name-part><tp:taxon-name-part taxon-name-part-type="species" reg="manschurica">manschurica</tp:taxon-name-part></tp:taxon-name></italic>, posterior edge of <abbrev xmlns:xlink="http://www.w3.org/1999/xlink" xlink:title="abdominal segments" id="ABBRID0EY5BG" xlink:type="simple">Abd</abbrev>.IV, lateral part <bold>54</bold><italic><tp:taxon-name><tp:taxon-name-part taxon-name-part-type="genus" reg="Tetracanthella">T.</tp:taxon-name-part><tp:taxon-name-part taxon-name-part-type="species" reg="czernovae">czernovae</tp:taxon-name-part></tp:taxon-name></italic>, posterior edge of <abbrev xmlns:xlink="http://www.w3.org/1999/xlink" xlink:title="abdominal segments" id="ABBRID0EJ6BG" xlink:type="simple">Abd</abbrev>.IV <bold>55–56</bold><italic><tp:taxon-name><tp:taxon-name-part taxon-name-part-type="genus" reg="Tetracanthella">T.</tp:taxon-name-part><tp:taxon-name-part taxon-name-part-type="species" reg="tardoki">tardoki</tp:taxon-name-part></tp:taxon-name></italic> sp. nov., posterior edge of head (<bold>55</bold>) and posterior edge of <abbrev xmlns:xlink="http://www.w3.org/1999/xlink" xlink:title="abdominal segments" id="ABBRID0E36BG" xlink:type="simple">Abd</abbrev>.IV (<bold>56</bold>) <bold>57</bold><italic><tp:taxon-name><tp:taxon-name-part taxon-name-part-type="genus" reg="Tetracanthella">T.</tp:taxon-name-part><tp:taxon-name-part taxon-name-part-type="species" reg="orientalis">orientalis</tp:taxon-name-part></tp:taxon-name></italic>, posterior edge of head. Abbreviations: p1 and p2, chaetae of p-row, sm-f smooth field.</p></caption><graphic xmlns:xlink="http://www.w3.org/1999/xlink" xlink:href="zookeys-855-031-g012.jpg" position="float" orientation="portrait" xlink:type="simple" id="oo_309994.jpg"/></fig><fig id="F13" position="float" orientation="portrait"><label>Figure 58.</label><caption><p>Records of five species of <italic><tp:taxon-name><tp:taxon-name-part taxon-name-part-type="genus" reg="Tetracanthella">Tetracanthella</tp:taxon-name-part></tp:taxon-name></italic> in the Far East of Russia and Japan.</p></caption><graphic xmlns:xlink="http://www.w3.org/1999/xlink" xlink:href="zookeys-855-031-g013.jpg" position="float" orientation="portrait" xlink:type="simple" id="oo_309995.jpg"/></fig></tp:treatment-sec></tp:taxon-treatment>
