# Supplementary material for: Isotomidae of Japan and Asiatic part of Russia. II. The genus Tetracanthella of the Far East
Source: Zookeys. 2019 Jun 13;855:31–54. doi: 10.3897/zookeys.855.33000 (PMC6586687; doi:10.3897/zookeys.855.33000)
Supplement: XML Treatment for Tetracanthella sylvatica [file zookeys.855.33000-treatment2.xml]

<!DOCTYPE tp:taxon-treatment
  PUBLIC "-//TaxonX//DTD Taxonomic Treatment Publishing DTD v0 20100105//EN" "tax-treatment-NSO.dtd">
<tp:taxon-treatment xmlns:tp="http://www.plazi.org/taxpub"><tp:treatment-meta><kwd-group><label>Taxon classification</label><kwd><named-content xmlns:xlink="http://www.w3.org/1999/xlink" content-type="kingdom">Animalia</named-content></kwd><kwd><named-content xmlns:xlink="http://www.w3.org/1999/xlink" content-type="order">Collembola</named-content></kwd><kwd><named-content xmlns:xlink="http://www.w3.org/1999/xlink" content-type="family">Isotomidae</named-content></kwd></kwd-group><mixed-citation publication-type="journal"><person-group><name><surname>Potapov</surname><given-names>Mikhail</given-names></name><name><surname>Brinev</surname><given-names>Alexey</given-names></name><name><surname>Sun</surname><given-names>Xin</given-names></name></person-group><article-title><tp:taxon-name><tp:taxon-name-part taxon-name-part-type="family">Isotomidae</tp:taxon-name-part></tp:taxon-name> of Japan and Asiatic part of Russia. II. The genus <italic><tp:taxon-name><tp:taxon-name-part taxon-name-part-type="genus" reg="Tetracanthella">Tetracanthella</tp:taxon-name-part></tp:taxon-name></italic> of the Far East</article-title><source>Zookeys</source><day>13</day><month>6</month><year>2019</year><volume>855</volume><fpage>31</fpage><lpage>54</lpage><pub-id pub-id-type="doi">10.3897/zookeys.855.33000</pub-id></mixed-citation></tp:treatment-meta><tp:nomenclature><tp:taxon-name>
            <tp:taxon-name-part taxon-name-part-type="genus" reg="Tetracanthella">Tetracanthella</tp:taxon-name-part>
            <tp:taxon-name-part taxon-name-part-type="species" reg="sylvatica">sylvatica</tp:taxon-name-part>
          </tp:taxon-name><tp:taxon-authority>Yosii, 1939</tp:taxon-authority><xref ref-type="fig" rid="F1">Figs 3</xref><xref ref-type="fig" rid="F2">, 5</xref><xref ref-type="fig" rid="F5">, 21</xref><xref ref-type="fig" rid="F5">, 22</xref><xref ref-type="fig" rid="F12">, 52</xref><xref ref-type="fig" rid="F13">, 58</xref><!--PageBreak --></tp:nomenclature><tp:treatment-sec sec-type="material" id="SECID0ELIAG"><title>Material.</title><p>Japan, Honshu, Kyoto, Kamigamo experimental forest in Kyoto University, 2011, leg. S. Fujii.</p></tp:treatment-sec><tp:treatment-sec sec-type="distribution" id="SECID0EQIAG"><title>Distribution.</title><p><italic><tp:taxon-name><tp:taxon-name-part taxon-name-part-type="genus" reg="Tetracanthella">Tetracanthella</tp:taxon-name-part><tp:taxon-name-part taxon-name-part-type="species" reg="sylvatica">sylvatica</tp:taxon-name-part></tp:taxon-name></italic> was described from Osaka (central Honshu) and was numerously recorded around here afterwards, particularly from Kamigamo Experimental Forest of Kyoto University (e.g., <xref ref-type="bibr" rid="B28">Takeda 1973</xref>, <xref ref-type="bibr" rid="B8">Deharveng 1987</xref>, <xref ref-type="bibr" rid="B13">Fujii et al. 2014</xref>). A few records are known from Shikoku and more northern areas of Honshu (<xref ref-type="bibr" rid="B34">Yosii 1969</xref>, <xref ref-type="bibr" rid="B21">Tamura and Chiba 1977</xref>, <xref ref-type="bibr" rid="B30">Yamauchi and Suma 1999</xref>, <xref ref-type="bibr" rid="B31">2009</xref>, <xref ref-type="bibr" rid="B19">Nakamura et al. 2006</xref>, <xref ref-type="bibr" rid="B20">Niijima 1976</xref>) (Fig. <xref ref-type="fig" rid="F13">58</xref>). The species was recorded once from Hokkaido (<xref ref-type="bibr" rid="B27">Suma 1990</xref>).</p></tp:treatment-sec><tp:treatment-sec sec-type="discussion" id="SECID0ENKAG"><title>Discussion.</title><p>The remarks to chaetotaxy of the species were given by <xref ref-type="bibr" rid="B33">Yosii (1961)</xref>, the complete redescription was provided by <xref ref-type="bibr" rid="B8">Deharveng (1987)</xref>. After our materials, the species has complete set of guards in labial palp (Fig. <xref ref-type="fig" rid="F1">3</xref>) that is common for the species of eastern groups (‘<italic><tp:taxon-name><tp:taxon-name-part taxon-name-part-type="genus" reg="Tetracanthella"/><tp:taxon-name-part taxon-name-part-type="species" reg="sylvatica">sylvatica</tp:taxon-name-part></tp:taxon-name></italic>’, ‘<italic><tp:taxon-name><tp:taxon-name-part taxon-name-part-type="genus" reg="Tetracanthella"/><tp:taxon-name-part taxon-name-part-type="species" reg="stebaevae">stebaevae</tp:taxon-name-part></tp:taxon-name></italic>’, ‘<italic><tp:taxon-name><tp:taxon-name-part taxon-name-part-type="genus" reg="Tetracanthella"/><tp:taxon-name-part taxon-name-part-type="species" reg="grinbergsi">grinbergsi</tp:taxon-name-part></tp:taxon-name></italic>’). <italic><tp:taxon-name><tp:taxon-name-part taxon-name-part-type="genus" reg="Tetracanthella">Tetracanthella</tp:taxon-name-part><tp:taxon-name-part taxon-name-part-type="species" reg="sylvatica">sylvatica</tp:taxon-name-part></tp:taxon-name></italic>, <italic><tp:taxon-name><tp:taxon-name-part taxon-name-part-type="genus" reg="Tetracanthella">T.</tp:taxon-name-part><tp:taxon-name-part taxon-name-part-type="species" reg="annulata">annulata</tp:taxon-name-part></tp:taxon-name></italic> sp. nov., and <italic><tp:taxon-name><tp:taxon-name-part taxon-name-part-type="genus" reg="Tetracanthella">T.</tp:taxon-name-part><tp:taxon-name-part taxon-name-part-type="species" reg="dorsoduplex">dorsoduplex</tp:taxon-name-part></tp:taxon-name></italic> Xie, Potapov, Sun, 2019 combine a natural group of species distributed in East Asia. They share long furca with annulated dorsal side of dens, well developed reticulation with broad canals between polygons (Figs <xref ref-type="fig" rid="F12">51–52</xref>), and few macrochaetae on body tergites. <italic><tp:taxon-name><tp:taxon-name-part taxon-name-part-type="genus" reg="Tetracanthella">Tetracanthella</tp:taxon-name-part><tp:taxon-name-part taxon-name-part-type="species" reg="sylvatica">sylvatica</tp:taxon-name-part></tp:taxon-name></italic> differs from other two species by better develop<!--PageBreak -->ment of medial macrochaetae on body (Figs <xref ref-type="fig" rid="F2">5</xref>, <xref ref-type="fig" rid="F5">21</xref>, <xref ref-type="fig" rid="F5">22</xref>), from <italic><tp:taxon-name><tp:taxon-name-part taxon-name-part-type="genus" reg="Tetracanthella">T.</tp:taxon-name-part><tp:taxon-name-part taxon-name-part-type="species" reg="annulata">annulata</tp:taxon-name-part></tp:taxon-name></italic> sp. nov. by the presence of anterior chaeta on dens, from <italic><tp:taxon-name><tp:taxon-name-part taxon-name-part-type="genus" reg="Tetracanthella">T.</tp:taxon-name-part><tp:taxon-name-part taxon-name-part-type="species" reg="dorsoduplex">dorsoduplex</tp:taxon-name-part></tp:taxon-name></italic> by common position of lateral s on <abbrev xmlns:xlink="http://www.w3.org/1999/xlink" xlink:title="abdominal segments" id="ABBRID0EROAG" xlink:type="simple">Abd</abbrev>.IV. The specimens from Kamigamo have 3+3 postlabial chaetae that could be an additional differentiated character of the species if confirmed by wider Japanese materials.</p><fig id="F5" position="float" orientation="portrait"><label>Figures 21–22.</label><caption><p><italic><tp:taxon-name><tp:taxon-name-part taxon-name-part-type="genus" reg="Tetracanthella">Tetracanthella</tp:taxon-name-part><tp:taxon-name-part taxon-name-part-type="species" reg="sylvatica">sylvatica</tp:taxon-name-part></tp:taxon-name></italic>, position of macrochaetae and s-chaetae on thorax (<bold>21</bold>) and abdomen (<bold>22</bold>).</p></caption><graphic xmlns:xlink="http://www.w3.org/1999/xlink" xlink:href="zookeys-855-031-g005.jpg" position="float" orientation="portrait" xlink:type="simple" id="oo_309987.jpg"/></fig><p>In the alpine zone of Ezop Range (western part of Khabarovski Krai, leg. <abbrev xmlns:xlink="http://www.w3.org/1999/xlink" xlink:title="A. Brinev" id="ABBRID0ETPAG" xlink:type="simple">A.B</abbrev>.) we discovered a form which shares many essential characters with typical <italic><tp:taxon-name><tp:taxon-name-part taxon-name-part-type="genus" reg="Tetracanthella">T.</tp:taxon-name-part><tp:taxon-name-part taxon-name-part-type="species" reg="sylvatica">sylvatica</tp:taxon-name-part></tp:taxon-name></italic> from which it differs by larger body (~2 mm), 4+4 postlabial chaetae and absence of annulations on posterior side of dens.</p></tp:treatment-sec><tp:treatment-sec><!--Section generated to contain objects referenced in tp:taxon-treatment.--><fig id="F1" position="float" orientation="portrait"><label>Figures 1–4.</label><caption><p><italic><tp:taxon-name><tp:taxon-name-part taxon-name-part-type="genus" reg="Tetracanthella">Tetracanthella</tp:taxon-name-part></tp:taxon-name></italic> spp. <bold>1–2</bold> typical sensillar patterns of western (<bold>1</bold>) and eastern (<bold>2</bold>) groups of species <bold>3–4</bold> labial palp in <italic><tp:taxon-name><tp:taxon-name-part taxon-name-part-type="genus" reg="Tetracanthella">T.</tp:taxon-name-part><tp:taxon-name-part taxon-name-part-type="species" reg="sylvatica">sylvatica</tp:taxon-name-part></tp:taxon-name></italic> (<bold>3</bold>) and <italic><tp:taxon-name><tp:taxon-name-part taxon-name-part-type="genus" reg="Tetracanthella">T.</tp:taxon-name-part><tp:taxon-name-part taxon-name-part-type="species" reg="tardoki">tardoki</tp:taxon-name-part></tp:taxon-name></italic> sp. nov. (<bold>4</bold>) Abbreviations: <abbrev xmlns:xlink="http://www.w3.org/1999/xlink" xlink:title="macrochaetae in dorsal position" id="ABBRID0ESDAE" xlink:type="simple">Md</abbrev>, <abbrev xmlns:xlink="http://www.w3.org/1999/xlink" xlink:title="macrochaetae in dorso-lateral position" id="ABBRID0EWDAE" xlink:type="simple">Mdl</abbrev>-dorsal and dorso-lateral macrochaetae.</p></caption><graphic xmlns:xlink="http://www.w3.org/1999/xlink" xlink:href="zookeys-855-031-g001.jpg" position="float" orientation="portrait" xlink:type="simple" id="oo_309983.jpg"/></fig><fig id="F2" position="float" orientation="portrait"><label>Figures 5–7.</label><caption><p>Appearance and macrochaetotaxy of <italic><tp:taxon-name><tp:taxon-name-part taxon-name-part-type="genus" reg="Tetracanthella">Tetracanthella</tp:taxon-name-part></tp:taxon-name></italic> ‘<italic><tp:taxon-name><tp:taxon-name-part taxon-name-part-type="genus" reg="Tetracanthella"/><tp:taxon-name-part taxon-name-part-type="species" reg="sylvatica">sylvatica</tp:taxon-name-part></tp:taxon-name></italic>’ group <bold>5</bold><italic><tp:taxon-name><tp:taxon-name-part taxon-name-part-type="genus" reg="Tetracanthella">T.</tp:taxon-name-part><tp:taxon-name-part taxon-name-part-type="species" reg="sylvatica">sylvatica</tp:taxon-name-part></tp:taxon-name></italic><bold>6</bold><italic><tp:taxon-name><tp:taxon-name-part taxon-name-part-type="genus" reg="Tetracanthella">T.</tp:taxon-name-part><tp:taxon-name-part taxon-name-part-type="species" reg="annulata">annulata</tp:taxon-name-part></tp:taxon-name></italic> sp. nov. <bold>7</bold><italic><tp:taxon-name><tp:taxon-name-part taxon-name-part-type="genus" reg="Tetracanthella">T.</tp:taxon-name-part><tp:taxon-name-part taxon-name-part-type="species" reg="manschurica">manschurica</tp:taxon-name-part></tp:taxon-name></italic>.</p></caption><graphic xmlns:xlink="http://www.w3.org/1999/xlink" xlink:href="zookeys-855-031-g002.jpg" position="float" orientation="portrait" xlink:type="simple" id="oo_309984.jpg"/></fig><fig id="F12" position="float" orientation="portrait"><label>Figures 51–57.</label><caption><p>Reticulation of cuticle in <italic><tp:taxon-name><tp:taxon-name-part taxon-name-part-type="genus" reg="Tetracanthella">Tetracanthella</tp:taxon-name-part></tp:taxon-name></italic> of East Asia <bold>51</bold><italic><tp:taxon-name><tp:taxon-name-part taxon-name-part-type="genus" reg="Tetracanthella">T.</tp:taxon-name-part><tp:taxon-name-part taxon-name-part-type="species" reg="annulata">annulata</tp:taxon-name-part></tp:taxon-name></italic> sp. nov., posterior edge of <abbrev xmlns:xlink="http://www.w3.org/1999/xlink" xlink:title="abdominal segments" id="ABBRID0E14BG" xlink:type="simple">Abd</abbrev>.IV <bold>52</bold><italic><tp:taxon-name><tp:taxon-name-part taxon-name-part-type="genus" reg="Tetracanthella">T.</tp:taxon-name-part><tp:taxon-name-part taxon-name-part-type="species" reg="sylvatica">sylvatica</tp:taxon-name-part></tp:taxon-name></italic>, ibidem <bold>53</bold><italic><tp:taxon-name><tp:taxon-name-part taxon-name-part-type="genus" reg="Tetracanthella">T.</tp:taxon-name-part><tp:taxon-name-part taxon-name-part-type="species" reg="manschurica">manschurica</tp:taxon-name-part></tp:taxon-name></italic>, posterior edge of <abbrev xmlns:xlink="http://www.w3.org/1999/xlink" xlink:title="abdominal segments" id="ABBRID0EY5BG" xlink:type="simple">Abd</abbrev>.IV, lateral part <bold>54</bold><italic><tp:taxon-name><tp:taxon-name-part taxon-name-part-type="genus" reg="Tetracanthella">T.</tp:taxon-name-part><tp:taxon-name-part taxon-name-part-type="species" reg="czernovae">czernovae</tp:taxon-name-part></tp:taxon-name></italic>, posterior edge of <abbrev xmlns:xlink="http://www.w3.org/1999/xlink" xlink:title="abdominal segments" id="ABBRID0EJ6BG" xlink:type="simple">Abd</abbrev>.IV <bold>55–56</bold><italic><tp:taxon-name><tp:taxon-name-part taxon-name-part-type="genus" reg="Tetracanthella">T.</tp:taxon-name-part><tp:taxon-name-part taxon-name-part-type="species" reg="tardoki">tardoki</tp:taxon-name-part></tp:taxon-name></italic> sp. nov., posterior edge of head (<bold>55</bold>) and posterior edge of <abbrev xmlns:xlink="http://www.w3.org/1999/xlink" xlink:title="abdominal segments" id="ABBRID0E36BG" xlink:type="simple">Abd</abbrev>.IV (<bold>56</bold>) <bold>57</bold><italic><tp:taxon-name><tp:taxon-name-part taxon-name-part-type="genus" reg="Tetracanthella">T.</tp:taxon-name-part><tp:taxon-name-part taxon-name-part-type="species" reg="orientalis">orientalis</tp:taxon-name-part></tp:taxon-name></italic>, posterior edge of head. Abbreviations: p1 and p2, chaetae of p-row, sm-f smooth field.</p></caption><graphic xmlns:xlink="http://www.w3.org/1999/xlink" xlink:href="zookeys-855-031-g012.jpg" position="float" orientation="portrait" xlink:type="simple" id="oo_309994.jpg"/></fig><fig id="F13" position="float" orientation="portrait"><label>Figure 58.</label><caption><p>Records of five species of <italic><tp:taxon-name><tp:taxon-name-part taxon-name-part-type="genus" reg="Tetracanthella">Tetracanthella</tp:taxon-name-part></tp:taxon-name></italic> in the Far East of Russia and Japan.</p></caption><graphic xmlns:xlink="http://www.w3.org/1999/xlink" xlink:href="zookeys-855-031-g013.jpg" position="float" orientation="portrait" xlink:type="simple" id="oo_309995.jpg"/></fig></tp:treatment-sec><ref-list><ref id="B28"><mixed-citation xmlns:xlink="http://www.w3.org/1999/xlink" xlink:type="simple"><person-group><name name-style="western"><surname>Takeda</surname><given-names>H</given-names></name></person-group> (<year>1973</year>) <article-title>A preliminary study on collembolan populations in a pine forest.</article-title><source>Researches on Population Ecology</source><volume>15</volume>: <fpage>76</fpage>–<lpage>89</lpage>. <ext-link xlink:type="simple" ext-link-type="doi" xlink:href="10.1007/BF02510711">https://doi.org/10.1007/BF02510711</ext-link></mixed-citation></ref><ref id="B8"><mixed-citation xmlns:xlink="http://www.w3.org/1999/xlink" xlink:type="simple"><person-group><name name-style="western"><surname>Deharveng</surname><given-names>L</given-names></name></person-group> (<year>1987</year>) <article-title>Revision taxonomique du genre <italic><tp:taxon-name><tp:taxon-name-part taxon-name-part-type="genus">Tetracanthella</tp:taxon-name-part></tp:taxon-name></italic> Schoett, 1891. Travaux du Laboratoire d’Ecobiologie des Arthropodes Edaphiques.</article-title><source>Université Paul Sabatier</source><volume>5</volume>(<issue>3</issue>): <fpage>1</fpage>–<lpage>151</lpage>.</mixed-citation></ref><ref id="B13"><mixed-citation xmlns:xlink="http://www.w3.org/1999/xlink" xlink:type="simple"><person-group><name name-style="western"><surname>Fujii</surname><given-names>S</given-names></name><name name-style="western"><surname>Saitoh</surname><given-names>S</given-names></name><name name-style="western"><surname>Takeda</surname><given-names>H</given-names></name></person-group> (<year>2014</year>) <article-title>Effects of rhizospheres on the community composition of <tp:taxon-name><tp:taxon-name-part taxon-name-part-type="order">Collembola</tp:taxon-name-part></tp:taxon-name> in a temperate forest.</article-title><source>Applied Soil Ecology</source><volume>83</volume>: <fpage>109</fpage>–<lpage>115</lpage>. <ext-link xlink:type="simple" ext-link-type="doi" xlink:href="10.1016/j.apsoil.2014.03.018">https://doi.org/10.1016/j.apsoil.2014.03.018</ext-link></mixed-citation></ref><ref id="B34"><mixed-citation xmlns:xlink="http://www.w3.org/1999/xlink" xlink:type="simple"><person-group><name name-style="western"><surname>Yosii</surname><given-names>R</given-names></name></person-group> (<year>1969</year>) <article-title><tp:taxon-name><tp:taxon-name-part taxon-name-part-type="order">Collembola</tp:taxon-name-part></tp:taxon-name>-<tp:taxon-name><tp:taxon-name-part taxon-name-part-type="suborder">Arthropleona</tp:taxon-name-part></tp:taxon-name> of the IBP-Station in the Shiga Heights, Central Japan, I.</article-title><source>Bulletin of the National Science Museum Tokyo</source><volume>12</volume>(<issue>3</issue>): <fpage>531</fpage>–<lpage>556</lpage>.</mixed-citation></ref><ref id="B21"><mixed-citation xmlns:xlink="http://www.w3.org/1999/xlink" xlink:type="simple"><person-group><name name-style="western"><surname>Tamura</surname><given-names>H</given-names></name><name name-style="western"><surname>Chiba</surname><given-names>S</given-names></name></person-group> (<year>1977</year>) <article-title><tp:taxon-name><tp:taxon-name-part taxon-name-part-type="order">Collembola</tp:taxon-name-part></tp:taxon-name>.</article-title> In: <person-group><name name-style="western"><surname>Kitazawa</surname><given-names>Y</given-names></name></person-group> (<role>Ed.</role>) <issue-title>JIBP Synthesis 15.</issue-title><source>Ecosystem analysis of the subalpine coniferous forest of the Shigayama IBP Area, Central Japan, University of Tokyo Press, Tokyo</source>, <fpage>88</fpage>–<lpage>97</lpage>.</mixed-citation></ref><ref id="B30"><mixed-citation xmlns:xlink="http://www.w3.org/1999/xlink" xlink:type="simple"><person-group><name name-style="western"><surname>Yamauchi</surname><given-names>S</given-names></name><name name-style="western"><surname>Suma</surname><given-names>Y</given-names></name></person-group> (<year>1999</year>) <article-title><tp:taxon-name><tp:taxon-name-part taxon-name-part-type="order">Collembola</tp:taxon-name-part></tp:taxon-name> fauna of the Towada Mountain Range and Mts. Hakkoda-san, Aomori Pref., Japan.</article-title><source>Journal of Natural History of Aomori</source><volume>4</volume>: <fpage>51</fpage>–<lpage>57</lpage>. [In Japanese]</mixed-citation></ref><ref id="B31"><mixed-citation xmlns:xlink="http://www.w3.org/1999/xlink" xlink:type="simple"><person-group><name name-style="western"><surname>Yamauchi</surname><given-names>S</given-names></name><name name-style="western"><surname>Suma</surname><given-names>Y</given-names></name></person-group> (<year>2009</year>) <article-title>Collembolen Fauna in Mt. Hashikami-dake, Hashikami-machi Town, Aomori Prefecture, northern Japan.</article-title><source>Bulletin of the Aomori Prefectural Museum</source><volume>38</volume>: <fpage>9</fpage>–<lpage>16</lpage>. [in Japanese]</mixed-citation></ref><ref id="B19"><mixed-citation xmlns:xlink="http://www.w3.org/1999/xlink" xlink:type="simple"><person-group><name name-style="western"><surname>Nakamura</surname><given-names>Y</given-names></name><name name-style="western"><surname>Ishikawa</surname><given-names>K</given-names></name><name name-style="western"><surname>Shiba</surname><given-names>M</given-names></name><name name-style="western"><surname>Fujikawa</surname><given-names>T</given-names></name><name name-style="western"><surname>Ono</surname><given-names>H</given-names></name><name name-style="western"><surname>Tamura</surname><given-names>H</given-names></name><name name-style="western"><surname>Morikawa</surname><given-names>K</given-names></name></person-group> (<year>2006</year>) <article-title>Soil animals of the 88 BUDDHIST temples in Shikoku Island.</article-title><source>Memoirs of the Faculty of Agriculture, Ehime University</source><volume>51</volume>: <fpage>25</fpage>–<lpage>48</lpage>.</mixed-citation></ref><ref id="B20"><mixed-citation xmlns:xlink="http://www.w3.org/1999/xlink" xlink:type="simple"><person-group><name name-style="western"><surname>Niijima</surname><given-names>K</given-names></name></person-group> (<year>1976</year>) <article-title>Influence of construction of a road on soil animals in a case of sub-alpine coniferous forest of Mt. Fuji.</article-title><source>Revue d’Ecologie et de Biologie du Sol</source><volume>13</volume>(<issue>1</issue>): <fpage>47</fpage>–<lpage>54</lpage>.</mixed-citation></ref><ref id="B27"><mixed-citation xmlns:xlink="http://www.w3.org/1999/xlink" xlink:type="simple"><person-group><name name-style="western"><surname>Suma</surname><given-names>Y</given-names></name></person-group> (<year>1990</year>) <article-title>Species composition and vertical distribution of <tp:taxon-name><tp:taxon-name-part taxon-name-part-type="order">Collembola</tp:taxon-name-part></tp:taxon-name> at Mt. Daisetsu (2). – Survey in 1986.</article-title><source>Jezoensis</source><volume>17</volume>: <fpage>19</fpage>–<lpage>33</lpage>. [in Japanese]</mixed-citation></ref><ref id="B33"><mixed-citation xmlns:xlink="http://www.w3.org/1999/xlink" xlink:type="simple"><person-group><name name-style="western"><surname>Yosii</surname><given-names>R</given-names></name></person-group> (<year>1961</year>) <article-title>Phylogenetische Bedeutung der Chaetotaxie bei den Collembolen.</article-title><source>Contributions from the Biological Laboratory, Kyoto University</source><volume>12</volume>: <fpage>1</fpage>–<lpage>37</lpage>.</mixed-citation></ref></ref-list></tp:taxon-treatment>
