# Supplementary material for: Isotomidae of Japan and Asiatic part of Russia. II. The genus Tetracanthella of the Far East
Source: Zookeys. 2019 Jun 13;855:31–54. doi: 10.3897/zookeys.855.33000 (PMC6586687; doi:10.3897/zookeys.855.33000)
Supplement: XML Treatment for Tetracanthella manschurica [file zookeys.855.33000-treatment3.xml]

<!DOCTYPE tp:taxon-treatment
  PUBLIC "-//TaxonX//DTD Taxonomic Treatment Publishing DTD v0 20100105//EN" "tax-treatment-NSO.dtd">
<tp:taxon-treatment xmlns:tp="http://www.plazi.org/taxpub"><tp:treatment-meta><kwd-group><label>Taxon classification</label><kwd><named-content xmlns:xlink="http://www.w3.org/1999/xlink" content-type="kingdom">Animalia</named-content></kwd><kwd><named-content xmlns:xlink="http://www.w3.org/1999/xlink" content-type="order">Collembola</named-content></kwd><kwd><named-content xmlns:xlink="http://www.w3.org/1999/xlink" content-type="family">Isotomidae</named-content></kwd></kwd-group><mixed-citation publication-type="journal"><person-group><name><surname>Potapov</surname><given-names>Mikhail</given-names></name><name><surname>Brinev</surname><given-names>Alexey</given-names></name><name><surname>Sun</surname><given-names>Xin</given-names></name></person-group><article-title><tp:taxon-name><tp:taxon-name-part taxon-name-part-type="family">Isotomidae</tp:taxon-name-part></tp:taxon-name> of Japan and Asiatic part of Russia. II. The genus <italic><tp:taxon-name><tp:taxon-name-part taxon-name-part-type="genus" reg="Tetracanthella">Tetracanthella</tp:taxon-name-part></tp:taxon-name></italic> of the Far East</article-title><source>Zookeys</source><day>13</day><month>6</month><year>2019</year><volume>855</volume><fpage>31</fpage><lpage>54</lpage><pub-id pub-id-type="doi">10.3897/zookeys.855.33000</pub-id></mixed-citation></tp:treatment-meta><tp:nomenclature><tp:taxon-name>
            <tp:taxon-name-part taxon-name-part-type="genus" reg="Tetracanthella">Tetracanthella</tp:taxon-name-part>
            <tp:taxon-name-part taxon-name-part-type="species" reg="manschurica">manschurica</tp:taxon-name-part>
          </tp:taxon-name><tp:taxon-authority>Kutyreva, 1980</tp:taxon-authority><xref ref-type="fig" rid="F2">Figs 7</xref><xref ref-type="fig" rid="F6">, 23–25</xref><xref ref-type="fig" rid="F7">, 26–35</xref><xref ref-type="fig" rid="F12">, 53</xref><xref ref-type="fig" rid="F13">, 58</xref></tp:nomenclature><tp:treatment-sec sec-type="material" id="SECID0E1RAG"><title>Material</title><p>(all from the Far East of Russia): Khabarovski Krai, Imeni Lazo district, upper flux of Katen River, Ko Mt., upper part of Ko Stream, ~970 м alt., 29.06.2018, soil in coniferous forest, <abbrev xmlns:xlink="http://www.w3.org/1999/xlink" xlink:title="A. Brinev" id="ABBRID0EASAG" xlink:type="simple">A.B</abbrev>.; Khabarovski Krai, Vaninski district, ~14 km N Vysokogorny, upper flux of Mulinka River, closed spruce forest at pass, ~900 m alt., 29.09.2011, leg. <abbrev xmlns:xlink="http://www.w3.org/1999/xlink" xlink:title="M. Potapov" id="ABBRID0EESAG" xlink:type="simple">M.P</abbrev>.; Primorski Krai, Partyzanski district, Olkhovaya Mt., 1380 m alt., <named-content xmlns:xlink="http://www.w3.org/1999/xlink" content-type="dwc:verbatimCoordinates" xlink:type="simple"><named-content content-type="geo-json" specific-use="{&#34;type&#34;:&#34;Point&#34;,&#34;coordinates&#34;:[133.661500,43.337500]}" id="NCID0ELSAG" xlink:type="simple">43.3375°N, 133.6615°E</named-content></named-content>, spruce litter, 20.08.2018, leg. <abbrev xmlns:xlink="http://www.w3.org/1999/xlink" xlink:title="M. Potapov" id="ABBRID0EQSAG" xlink:type="simple">M.P</abbrev>., <abbrev xmlns:xlink="http://www.w3.org/1999/xlink" xlink:title="A. Kuprin" id="ABBRID0EUSAG" xlink:type="simple">A.K</abbrev>.; Primorski Krai, Chuguevski district, Oblachnaya Mt., 1230 m alt., <named-content xmlns:xlink="http://www.w3.org/1999/xlink" content-type="dwc:verbatimCoordinates" xlink:type="simple"><named-content content-type="geo-json" specific-use="{&#34;type&#34;:&#34;Point&#34;,&#34;coordinates&#34;:[134.197800,43.648300]}" id="NCID0E2SAG" xlink:type="simple">43.6483°N, 134.1978°E</named-content></named-content>, spruce litter, 19–20.09.2018, leg. <abbrev xmlns:xlink="http://www.w3.org/1999/xlink" xlink:title="A. Kuprin" id="ABBRID0EATAG" xlink:type="simple">A.K</abbrev>.; Primorski Krai, Chuguevski district (unprecise locality), spruce forest, 8.09.1973, leg. L. Kutyreva.</p></tp:treatment-sec><tp:treatment-sec sec-type="description" id="SECID0EETAG"><title>Description based on the aforementioned specimens.</title><p>Body length 1.6–1.9 mm. Body thick, tubular, not narrowed (Fig. <xref ref-type="fig" rid="F2">7</xref>). Coloration dark blue, distal half of antennae white. Reticulation very thin, polygons much smaller than mesochaeta socket (Fig. <xref ref-type="fig" rid="F12">53</xref>). No smooth fields. Size of dorsal mesochaetae variable (see the Remarks part), not shortened in axial part of tergites (<abbrev xmlns:xlink="http://www.w3.org/1999/xlink" xlink:title="macrochaetae in dorsal position" id="ABBRID0ESTAG" xlink:type="simple">Md</abbrev> : p1 = 1.3–1,5). <abbrev xmlns:xlink="http://www.w3.org/1999/xlink" xlink:title="abdominal segments" id="ABBRID0EWTAG" xlink:type="simple">Abd</abbrev>. IV with p3 subequal to p1. Macrochaetae acuminate.</p><p>8+8 ocelli, G and H smaller. <abbrev xmlns:xlink="http://www.w3.org/1999/xlink" xlink:title="postantennal organ" id="ABBRID0E3TAG" xlink:type="simple">PAO</abbrev> short, 1.1–1.6 as long as the diameter of ocellus A (Fig. <xref ref-type="fig" rid="F7">28</xref>). Chaeta s’ of <abbrev xmlns:xlink="http://www.w3.org/1999/xlink" xlink:title="antennal segments" id="ABBRID0EEUAG" xlink:type="simple">Ant</abbrev>.III in males absent. Four prelabral chaetae. Outer maxillary lobe with four sublobal hairs and simple maxillary palp. Labium with complete set of guards [A(1)B(4)C(0)D(4)E(7)], three proximal and four basomedian chaetae. Postlabial chaetae 4–5+4–5. With 8–10 chaetae between medial line and pc3 on head. Frontal chaeta ap present.</p><p>Chaetotaxy abundant (Figs <xref ref-type="fig" rid="F6">23</xref>, <xref ref-type="fig" rid="F6">24</xref>). Axial chaetotaxy often asymmetrical 12–14,8/8,8,8,8–10 Macrochaetotaxy: 3(W),3(W)/2,2,2 (Fig. <xref ref-type="fig" rid="F7">27</xref>). <abbrev xmlns:xlink="http://www.w3.org/1999/xlink" xlink:title="macrochaetae in dorso-lateral position" id="ABBRID0EWUAG" xlink:type="simple">Mdl</abbrev> macrochaetae in p-row on <abbrev xmlns:xlink="http://www.w3.org/1999/xlink" xlink:title="thoracic segments" id="ABBRID0E1UAG" xlink:type="simple">Th</abbrev>. II and III. Number of s-chaetae: 3,3/2,2,2,2,4 (s), 1,1/1,1,1 (ms) (Fig. <xref ref-type="fig" rid="F7">27</xref>). S-chaetae short, medial ones on <abbrev xmlns:xlink="http://www.w3.org/1999/xlink" xlink:title="abdominal segments" id="ABBRID0ECVAG" xlink:type="simple">Abd</abbrev>. I–III arranged lateral to <abbrev xmlns:xlink="http://www.w3.org/1999/xlink" xlink:title="macrochaetae in dorso-lateral position" id="ABBRID0EGVAG" xlink:type="simple">Mdl</abbrev> macrochaetae. Sternite of <abbrev xmlns:xlink="http://www.w3.org/1999/xlink" xlink:title="thoracic segments" id="ABBRID0EKVAG" xlink:type="simple">Th</abbrev>. III without chaetae.</p><fig id="F6" position="float" orientation="portrait"><label>Figures 23–25.</label><caption><p><italic><tp:taxon-name><tp:taxon-name-part taxon-name-part-type="genus" reg="Tetracanthella">Tetracanthella</tp:taxon-name-part><tp:taxon-name-part taxon-name-part-type="species" reg="manschurica">manschurica</tp:taxon-name-part></tp:taxon-name></italic><bold>23–24</bold> dorsal chaetotaxy, dorsal view (Vaninski district) <bold>25</bold> anal spines (Chuguevski district).</p></caption><graphic xmlns:xlink="http://www.w3.org/1999/xlink" xlink:href="zookeys-855-031-g006.jpg" position="float" orientation="portrait" xlink:type="simple" id="oo_309988.jpg"/></fig><p>Coxa I without an external chaeta. Tibiotarsi with 1,2,2 long and clavate dorsal tenent hairs and without well developed ventral tenent hairs. Tibiotarsi with many additional chaetae on all legs, tibiotarsi I and II with 26–28 chaetae each, III with more than 30 chaetae (Fig. <xref ref-type="fig" rid="F7">34</xref>). Empodial appendage 0.7–0.8 as long as inner edge of claw, with apical filament.</p><p>Ventral tube with 3+3 laterodistal and four posterior chaetae. Retinaculum with 4+4 teeth and a chaeta. Anterior furcal subcoxa with 10–17 chaetae, posterior one with 3–4 chaetae (Fig. <xref ref-type="fig" rid="F7">33</xref>). Posterior side of manubrium with 6(7)+6(7) chaetae on main part and 3+3 on basolateral parts (9+9 at whole) (Figs <xref ref-type="fig" rid="F7">26</xref>, <xref ref-type="fig" rid="F7">32</xref>). Mucro indistinctly bidentate, with two teeth and some lamellae which make illusion of tridentate or quadridentate mucro (Figs <xref ref-type="fig" rid="F7">26</xref>, <xref ref-type="fig" rid="F7">29–32</xref>, <xref ref-type="fig" rid="F7">35</xref>). Anterior side of dens with three anterior chaetae, one larger and in more distal position and two (rarely one) smaller on both its sides. Posterior side with six (rarely five) chaetae, arranged as 1+1+(1)+2+1 (Figs <xref ref-type="fig" rid="F7">29–31</xref>). Dens:claw III = 3.1–4.8 (see the Remarks part). Manubrium : dens : mucro = 6.8–9.3 : 4.6–7.1 : 1. Inner and outer anal spines parallel, relatively small, on unsclerotised high papillae. Medial mesochaetae (<abbrev xmlns:xlink="http://www.w3.org/1999/xlink" xlink:title="medial mesochaetae on Abd.V" id="ABBRID0EOXAG" xlink:type="simple">a1</abbrev>) of <abbrev xmlns:xlink="http://www.w3.org/1999/xlink" xlink:title="abdominal segments" id="ABBRID0ESXAG" xlink:type="simple">Abd</abbrev>. V at level or slightly posterior to medial macrochaetae (<abbrev xmlns:xlink="http://www.w3.org/1999/xlink" xlink:title="medial macrochaetae on Abd.V" id="ABBRID0EWXAG" xlink:type="simple">a2</abbrev>) (Figs <xref ref-type="fig" rid="F6">24</xref>, <xref ref-type="fig" rid="F6">25</xref>). Arrangement of chaetae and spines on dorsum of <abbrev xmlns:xlink="http://www.w3.org/1999/xlink" xlink:title="abdominal segments" id="ABBRID0ECYAG" xlink:type="simple">Abd</abbrev> V as <abbrev xmlns:xlink="http://www.w3.org/1999/xlink" xlink:title="medial macrochaetae on Abd.V" id="ABBRID0EGYAG" xlink:type="simple">a2</abbrev>-<abbrev xmlns:xlink="http://www.w3.org/1999/xlink" xlink:title="medial macrochaetae on Abd.V" id="ABBRID0EKYAG" xlink:type="simple">a2</abbrev>/<abbrev xmlns:xlink="http://www.w3.org/1999/xlink" xlink:title="medial mesochaetae on Abd.V" id="ABBRID0EOYAG" xlink:type="simple">a1</abbrev>-<abbrev xmlns:xlink="http://www.w3.org/1999/xlink" xlink:title="medial mesochaetae on Abd.V" id="ABBRID0ESYAG" xlink:type="simple">a1</abbrev> ~3.0; <abbrev xmlns:xlink="http://www.w3.org/1999/xlink" xlink:title="medial macrochaetae on Abd.V" id="ABBRID0EWYAG" xlink:type="simple">a2</abbrev>-<abbrev xmlns:xlink="http://www.w3.org/1999/xlink" xlink:title="medial macrochaetae on Abd.V" id="ABBRID0E1YAG" xlink:type="simple">a2</abbrev>/<abbrev xmlns:xlink="http://www.w3.org/1999/xlink" xlink:title="medial macrochaetae on Abd.V" id="ABBRID0E5YAG" xlink:type="simple">a2</abbrev>-eAS ~1.7. Males present.</p><fig id="F7" position="float" orientation="portrait"><label>Figures 26–35.</label><caption><p><italic><tp:taxon-name><tp:taxon-name-part taxon-name-part-type="genus" reg="Tetracanthella">Tetracanthella</tp:taxon-name-part><tp:taxon-name-part taxon-name-part-type="species" reg="manschurica">manschurica</tp:taxon-name-part></tp:taxon-name></italic><bold>26</bold> furca, lateral view (Vaninski district) <bold>27</bold> position of macrochaetae and s-chaetae on corpus <bold>28</bold><abbrev xmlns:xlink="http://www.w3.org/1999/xlink" xlink:title="postantennal organ" id="ABBRID0E2ZAG" xlink:type="simple">PAO</abbrev> and ommatidia <bold>29–31</bold> dens, lateral view in specimen from Imeni Lazo district (<bold>29</bold>) and Vaninski district (<bold>30, 31</bold>) <bold>32</bold> furca, posterior view, juvenile specimen <bold>33</bold> furcal subcoxae <bold>34</bold> distal part of leg 3 <bold>35</bold> mucro.</p></caption><graphic xmlns:xlink="http://www.w3.org/1999/xlink" xlink:href="zookeys-855-031-g007.jpg" position="float" orientation="portrait" xlink:type="simple" id="oo_309989.jpg"/></fig></tp:treatment-sec><tp:treatment-sec sec-type="distribution" id="SECID0ES1AG"><title>Distribution and ecology.</title><p><italic><tp:taxon-name><tp:taxon-name-part taxon-name-part-type="genus" reg="Tetracanthella">Tetracanthella</tp:taxon-name-part><tp:taxon-name-part taxon-name-part-type="species" reg="manschurica">manschurica</tp:taxon-name-part></tp:taxon-name></italic> occurs in the mountains of Sikhote-Alin Range (Fig. <xref ref-type="fig" rid="F13">58</xref>). It is a rare species preferring coniferous litter.</p></tp:treatment-sec><tp:treatment-sec sec-type="discussion" id="SECID0EH2AG"><title>Discussion.</title><p><italic><tp:taxon-name><tp:taxon-name-part taxon-name-part-type="genus" reg="Tetracanthella">Tetracanthella</tp:taxon-name-part><tp:taxon-name-part taxon-name-part-type="species" reg="manschurica">manschurica</tp:taxon-name-part></tp:taxon-name></italic> was described from Lazovski district of Primorski Krai. Afterwards, it was recorded once with few morphological remarks <!--PageBreak -->by <xref ref-type="bibr" rid="B23">Potapov (2001)</xref>. The only known type individual of the species is probably lost and our redescription is based on 15 specimens from three different districts of the same region. These specimens share several peculiar features and generally fit to the original description. Some discrepancy between the text of the first description and our observations is probably due to the juvenile condition of the holotype (<xref ref-type="bibr" rid="B15">Kutyreva 1980</xref>). <italic><tp:taxon-name><tp:taxon-name-part taxon-name-part-type="genus" reg="Tetracanthella">Tetracanthella</tp:taxon-name-part><tp:taxon-name-part taxon-name-part-type="species" reg="manschurica">manschurica</tp:taxon-name-part></tp:taxon-name></italic> belongs to the ‘<italic><tp:taxon-name><tp:taxon-name-part taxon-name-part-type="genus" reg="Tetracanthella"/><tp:taxon-name-part taxon-name-part-type="species" reg="sylvatica">sylvatica</tp:taxon-name-part></tp:taxon-name></italic>’ group and differs from other species of the group (<italic><tp:taxon-name><tp:taxon-name-part taxon-name-part-type="genus" reg="Tetracanthella">T.</tp:taxon-name-part><tp:taxon-name-part taxon-name-part-type="species" reg="sylvatica">sylvatica</tp:taxon-name-part></tp:taxon-name></italic>, <italic><tp:taxon-name><tp:taxon-name-part taxon-name-part-type="genus" reg="Tetracanthella">T.</tp:taxon-name-part><tp:taxon-name-part taxon-name-part-type="species" reg="annulata">annulata</tp:taxon-name-part></tp:taxon-name></italic> sp. nov., and <italic><tp:taxon-name><tp:taxon-name-part taxon-name-part-type="genus" reg="Tetracanthella">T.</tp:taxon-name-part><tp:taxon-name-part taxon-name-part-type="species" reg="dorsoduplex">dorsoduplex</tp:taxon-name-part></tp:taxon-name></italic> by three chaetae on anterior side of dens, absence of crenulation on posterior side of dens, thin reticulation of cuticle, dark blue colouration and few chaetae on posterior side of manubrium and posterior furcal subcoxa. <italic><tp:taxon-name><tp:taxon-name-part taxon-name-part-type="genus" reg="Tettracanthella">Tettracanthella</tp:taxon-name-part><tp:taxon-name-part taxon-name-part-type="species" reg="manschurica">manschurica</tp:taxon-name-part></tp:taxon-name></italic> additionally has very peculiar mucro which appears to have three or four teeth due to one or two lamellae. Regardless the lamellae, mucro of this species keeps the general bidentate pattern known in the genus.</p><p>Population from the northern part of Sikhote-Alin Range (Vaninski district) show longer meso- and macrochaetae (Fig. <xref ref-type="fig" rid="F6">24</xref>), clearly clavate tenent hairs on legs, longer <!--PageBreak -->claws (dens:claw III = 3.1–3.6) and mucro (dens : mucro = 4.6–5.1 : 1) (Figs <xref ref-type="fig" rid="F7">30</xref>, <xref ref-type="fig" rid="F7">31</xref>). More southern populations (Fig. <xref ref-type="fig" rid="F13">58</xref>) (correspond better to the type specimens morphology because of shorter meso- and macrochaetae (Fig. <xref ref-type="fig" rid="F6">25</xref>), slightly (vs. clearly) clavate tenent hairs, short claws (dens : claw III = 4.1–4.8) and short mucro (dens : <!--PageBreak -->mucro = 6.7–7.1 : 1) (Fig. <xref ref-type="fig" rid="F7">29</xref>). We include both forms to the diagnosis of <italic><tp:taxon-name><tp:taxon-name-part taxon-name-part-type="genus" reg="Tetracanthella">T.</tp:taxon-name-part><tp:taxon-name-part taxon-name-part-type="species" reg="manschurica">manschurica</tp:taxon-name-part></tp:taxon-name></italic> in view of the possible ecomorphic nature of the differences. One individual of unclear status from Kunashir Island (Alekhino, leg. I. Volonikhina) differs from continental populations by much shorter dens.</p></tp:treatment-sec><tp:treatment-sec><!--Section generated to contain objects referenced in tp:taxon-treatment.--><fig id="F2" position="float" orientation="portrait"><label>Figures 5–7.</label><caption><p>Appearance and macrochaetotaxy of <italic><tp:taxon-name><tp:taxon-name-part taxon-name-part-type="genus" reg="Tetracanthella">Tetracanthella</tp:taxon-name-part></tp:taxon-name></italic> ‘<italic><tp:taxon-name><tp:taxon-name-part taxon-name-part-type="genus" reg="Tetracanthella"/><tp:taxon-name-part taxon-name-part-type="species" reg="sylvatica">sylvatica</tp:taxon-name-part></tp:taxon-name></italic>’ group <bold>5</bold><italic><tp:taxon-name><tp:taxon-name-part taxon-name-part-type="genus" reg="Tetracanthella">T.</tp:taxon-name-part><tp:taxon-name-part taxon-name-part-type="species" reg="sylvatica">sylvatica</tp:taxon-name-part></tp:taxon-name></italic><bold>6</bold><italic><tp:taxon-name><tp:taxon-name-part taxon-name-part-type="genus" reg="Tetracanthella">T.</tp:taxon-name-part><tp:taxon-name-part taxon-name-part-type="species" reg="annulata">annulata</tp:taxon-name-part></tp:taxon-name></italic> sp. nov. <bold>7</bold><italic><tp:taxon-name><tp:taxon-name-part taxon-name-part-type="genus" reg="Tetracanthella">T.</tp:taxon-name-part><tp:taxon-name-part taxon-name-part-type="species" reg="manschurica">manschurica</tp:taxon-name-part></tp:taxon-name></italic>.</p></caption><graphic xmlns:xlink="http://www.w3.org/1999/xlink" xlink:href="zookeys-855-031-g002.jpg" position="float" orientation="portrait" xlink:type="simple" id="oo_309984.jpg"/></fig><fig id="F12" position="float" orientation="portrait"><label>Figures 51–57.</label><caption><p>Reticulation of cuticle in <italic><tp:taxon-name><tp:taxon-name-part taxon-name-part-type="genus" reg="Tetracanthella">Tetracanthella</tp:taxon-name-part></tp:taxon-name></italic> of East Asia <bold>51</bold><italic><tp:taxon-name><tp:taxon-name-part taxon-name-part-type="genus" reg="Tetracanthella">T.</tp:taxon-name-part><tp:taxon-name-part taxon-name-part-type="species" reg="annulata">annulata</tp:taxon-name-part></tp:taxon-name></italic> sp. nov., posterior edge of <abbrev xmlns:xlink="http://www.w3.org/1999/xlink" xlink:title="abdominal segments" id="ABBRID0E14BG" xlink:type="simple">Abd</abbrev>.IV <bold>52</bold><italic><tp:taxon-name><tp:taxon-name-part taxon-name-part-type="genus" reg="Tetracanthella">T.</tp:taxon-name-part><tp:taxon-name-part taxon-name-part-type="species" reg="sylvatica">sylvatica</tp:taxon-name-part></tp:taxon-name></italic>, ibidem <bold>53</bold><italic><tp:taxon-name><tp:taxon-name-part taxon-name-part-type="genus" reg="Tetracanthella">T.</tp:taxon-name-part><tp:taxon-name-part taxon-name-part-type="species" reg="manschurica">manschurica</tp:taxon-name-part></tp:taxon-name></italic>, posterior edge of <abbrev xmlns:xlink="http://www.w3.org/1999/xlink" xlink:title="abdominal segments" id="ABBRID0EY5BG" xlink:type="simple">Abd</abbrev>.IV, lateral part <bold>54</bold><italic><tp:taxon-name><tp:taxon-name-part taxon-name-part-type="genus" reg="Tetracanthella">T.</tp:taxon-name-part><tp:taxon-name-part taxon-name-part-type="species" reg="czernovae">czernovae</tp:taxon-name-part></tp:taxon-name></italic>, posterior edge of <abbrev xmlns:xlink="http://www.w3.org/1999/xlink" xlink:title="abdominal segments" id="ABBRID0EJ6BG" xlink:type="simple">Abd</abbrev>.IV <bold>55–56</bold><italic><tp:taxon-name><tp:taxon-name-part taxon-name-part-type="genus" reg="Tetracanthella">T.</tp:taxon-name-part><tp:taxon-name-part taxon-name-part-type="species" reg="tardoki">tardoki</tp:taxon-name-part></tp:taxon-name></italic> sp. nov., posterior edge of head (<bold>55</bold>) and posterior edge of <abbrev xmlns:xlink="http://www.w3.org/1999/xlink" xlink:title="abdominal segments" id="ABBRID0E36BG" xlink:type="simple">Abd</abbrev>.IV (<bold>56</bold>) <bold>57</bold><italic><tp:taxon-name><tp:taxon-name-part taxon-name-part-type="genus" reg="Tetracanthella">T.</tp:taxon-name-part><tp:taxon-name-part taxon-name-part-type="species" reg="orientalis">orientalis</tp:taxon-name-part></tp:taxon-name></italic>, posterior edge of head. Abbreviations: p1 and p2, chaetae of p-row, sm-f smooth field.</p></caption><graphic xmlns:xlink="http://www.w3.org/1999/xlink" xlink:href="zookeys-855-031-g012.jpg" position="float" orientation="portrait" xlink:type="simple" id="oo_309994.jpg"/></fig><fig id="F13" position="float" orientation="portrait"><label>Figure 58.</label><caption><p>Records of five species of <italic><tp:taxon-name><tp:taxon-name-part taxon-name-part-type="genus" reg="Tetracanthella">Tetracanthella</tp:taxon-name-part></tp:taxon-name></italic> in the Far East of Russia and Japan.</p></caption><graphic xmlns:xlink="http://www.w3.org/1999/xlink" xlink:href="zookeys-855-031-g013.jpg" position="float" orientation="portrait" xlink:type="simple" id="oo_309995.jpg"/></fig></tp:treatment-sec><ref-list><ref id="B23"><mixed-citation xmlns:xlink="http://www.w3.org/1999/xlink" xlink:type="simple"><person-group><name name-style="western"><surname>Potapov</surname><given-names>M</given-names></name></person-group> (<year>2001</year>) <article-title><tp:taxon-name><tp:taxon-name-part taxon-name-part-type="family">Isotomidae</tp:taxon-name-part></tp:taxon-name>.</article-title> In: <person-group><name name-style="western"><surname>Dunger</surname><given-names>W</given-names></name></person-group> (<role>Ed.</role>) <issue-title>, Synopses on Palearctic Collembola.</issue-title><source>Vol. 3, Abhandlungen und Berichte des Naturkundemuseums Gorlitz 73</source>, <fpage>1</fpage>–<lpage>603</lpage>.</mixed-citation></ref><ref id="B15"><mixed-citation xmlns:xlink="http://www.w3.org/1999/xlink" xlink:type="simple"><person-group><name name-style="western"><surname>Kutyreva</surname><given-names>LT</given-names></name></person-group> (<year>1980</year>) Descriptions of two new species of the genus <italic><tp:taxon-name><tp:taxon-name-part taxon-name-part-type="genus">Tetracanthella</tp:taxon-name-part></tp:taxon-name></italic> (<tp:taxon-name><tp:taxon-name-part taxon-name-part-type="order">Collembola</tp:taxon-name-part></tp:taxon-name>) from the Soviet Far East. Zoologichesky Zhurnal 59: 1251–1253 [in Russian].</mixed-citation></ref></ref-list></tp:taxon-treatment>
