# Supplementary material for: Isotomidae of Japan and Asiatic part of Russia. II. The genus Tetracanthella of the Far East
Source: Zookeys. 2019 Jun 13;855:31–54. doi: 10.3897/zookeys.855.33000 (PMC6586687; doi:10.3897/zookeys.855.33000)
Supplement: XML Treatment for Tetracanthella czernovae [file zookeys.855.33000-treatment4.xml]

<!DOCTYPE tp:taxon-treatment
  PUBLIC "-//TaxonX//DTD Taxonomic Treatment Publishing DTD v0 20100105//EN" "tax-treatment-NSO.dtd">
<tp:taxon-treatment xmlns:tp="http://www.plazi.org/taxpub"><tp:treatment-meta><kwd-group><label>Taxon classification</label><kwd><named-content xmlns:xlink="http://www.w3.org/1999/xlink" content-type="kingdom">Animalia</named-content></kwd><kwd><named-content xmlns:xlink="http://www.w3.org/1999/xlink" content-type="order">Collembola</named-content></kwd><kwd><named-content xmlns:xlink="http://www.w3.org/1999/xlink" content-type="family">Isotomidae</named-content></kwd></kwd-group><mixed-citation publication-type="journal"><person-group><name><surname>Potapov</surname><given-names>Mikhail</given-names></name><name><surname>Brinev</surname><given-names>Alexey</given-names></name><name><surname>Sun</surname><given-names>Xin</given-names></name></person-group><article-title><tp:taxon-name><tp:taxon-name-part taxon-name-part-type="family">Isotomidae</tp:taxon-name-part></tp:taxon-name> of Japan and Asiatic part of Russia. II. The genus <italic><tp:taxon-name><tp:taxon-name-part taxon-name-part-type="genus" reg="Tetracanthella">Tetracanthella</tp:taxon-name-part></tp:taxon-name></italic> of the Far East</article-title><source>Zookeys</source><day>13</day><month>6</month><year>2019</year><volume>855</volume><fpage>31</fpage><lpage>54</lpage><pub-id pub-id-type="doi">10.3897/zookeys.855.33000</pub-id></mixed-citation></tp:treatment-meta><tp:nomenclature><tp:taxon-name>
            <tp:taxon-name-part taxon-name-part-type="genus" reg="Tetracanthella">Tetracanthella</tp:taxon-name-part>
            <tp:taxon-name-part taxon-name-part-type="species" reg="czernovae">czernovae</tp:taxon-name-part>
          </tp:taxon-name><tp:taxon-authority>Kutyreva, 1980</tp:taxon-authority><xref ref-type="fig" rid="F8">Figs 36–39</xref><xref ref-type="fig" rid="F12">, 54</xref><!--PageBreak --></tp:nomenclature><tp:treatment-sec sec-type="type material" id="SECID0EIBBG"><title>Type material.</title><p>Lectotype and one paralectotype (females) designated and labeled as: Primorski Krai: Shkotovski district, NE part of Livadiysky Range, Krinichnaya (= Falaza) Mt., coniferous forest belt with <italic><tp:taxon-name><tp:taxon-name-part taxon-name-part-type="genus" reg="Picea">Picea</tp:taxon-name-part></tp:taxon-name></italic> and <italic><tp:taxon-name><tp:taxon-name-part taxon-name-part-type="genus" reg="Abies">Abies</tp:taxon-name-part></tp:taxon-name></italic>, litter under <italic><tp:taxon-name><tp:taxon-name-part taxon-name-part-type="genus" reg="Abies">Abies</tp:taxon-name-part><tp:taxon-name-part taxon-name-part-type="species" reg="nephrolepis">nephrolepis</tp:taxon-name-part></tp:taxon-name></italic>, 12.10.1977, leg. L. Kutyreva</p></tp:treatment-sec><tp:treatment-sec sec-type="redescription" id="SECID0EHCBG"><title>Redescription.</title><p>Body length 2.0 mm (for subadult female). Body thick, tubular. Coloration dark, antennae white. Reticulation thin, polygons smaller than mesochaeta socket (Fig. <xref ref-type="fig" rid="F12">54</xref>). No smooth fields. Dorsal mesochaetae long, not shortened in axial part of tergites, (<abbrev xmlns:xlink="http://www.w3.org/1999/xlink" xlink:title="macrochaetae in dorsal position" id="ABBRID0ERCBG" xlink:type="simple">Md</abbrev> : p1 = 1.2–1,4). <abbrev xmlns:xlink="http://www.w3.org/1999/xlink" xlink:title="abdominal segments" id="ABBRID0EVCBG" xlink:type="simple">Abd</abbrev>. IV with p3 subequal to p1. Macrochaetae acuminate.</p><p>8+8 ocelli, G and H smaller. Four prelabral chaetae. Outer maxillary lobe with four sublobal hairs and simple maxillary palp. Labium with complete set of guards [A(1)B(4)C(0)D(4)E(7)], three proximal and four basomedian chaetae. Postlabial chaetae 4+4. With 7–8 chaetae between medial line and pc3 on head (Fig. <xref ref-type="fig" rid="F8">37</xref>). Frontal chaeta ap present.</p><fig id="F8" position="float" orientation="portrait"><label>Figures 36–39.</label><caption><p><italic><tp:taxon-name><tp:taxon-name-part taxon-name-part-type="genus" reg="Tetracanthella">Tetracanthella</tp:taxon-name-part><tp:taxon-name-part taxon-name-part-type="species" reg="czernovae">czernovae</tp:taxon-name-part></tp:taxon-name></italic><bold>36–37</bold> dorsal chaetotaxy of thorax (<bold>36</bold>) and abdomen (<bold>37</bold>), dorsal view <bold>38</bold> anterior side of dens, paralectotype (left) and lectotype (right) <bold>39</bold> furcal area, lectotype. Abbreviations: fsc-a and fsc-p, anterior and posterior furcal subcoxae.</p></caption><graphic xmlns:xlink="http://www.w3.org/1999/xlink" xlink:href="zookeys-855-031-g008.jpg" position="float" orientation="portrait" xlink:type="simple" id="oo_309990.jpg"/></fig><p>Chaetotaxy abundant (Figs <xref ref-type="fig" rid="F8">36</xref>, <xref ref-type="fig" rid="F8">37</xref>). Axial chaetotaxy 12–14,8/6,6,6,6. Basic set of macrochaetae complete: 3(A),3(A)/3,3,3. Besides, additional macrochaetae present posterior to basic macrochaetae resulting full formula 3+’4’,3+’4’/3+’3’,3+’3’,3+’3’. Some chaetae of p-row also macrochaeta-like. Number of s-chaetae: 3,3/2,2,2,2,4 (s), 1,1/1,1,1 (ms). S-chaetae short, medial ones on <abbrev xmlns:xlink="http://www.w3.org/1999/xlink" xlink:title="abdominal segments" id="ABBRID0ELEBG" xlink:type="simple">Abd</abbrev>. I–III arranged lateral to <abbrev xmlns:xlink="http://www.w3.org/1999/xlink" xlink:title="macrochaetae in dorso-lateral position" id="ABBRID0EPEBG" xlink:type="simple">Mdl</abbrev> macrochaetae. Sternite of <abbrev xmlns:xlink="http://www.w3.org/1999/xlink" xlink:title="thoracic segments" id="ABBRID0ETEBG" xlink:type="simple">Th</abbrev>. III without chaetae.</p><p>Coxa I without an external chaeta. Tibiotarsi with 1,2,2 long and clavate dorsal tenent hairs. Ventral tenent hairs weakly developed. Tibiotarsi I, II, III with 21, 21, 25 chaetae, respectively. Empodial appendage 0.7–0.8 as long as inner edge of claw, with apical filament.</p><p>Ventral tube with 3+3 laterodistal and four posterior chaetae. Retinaculum with 4+4 teeth and a chaeta. Anterior furcal subcoxa with 8–9 chaetae, posterior one with four chaetae (Fig. <xref ref-type="fig" rid="F8">39</xref>). Posterior side of manubrium with 8–9+8–9 chaetae on main part and 3+3 on basolateral parts (Fig. <xref ref-type="fig" rid="F8">39</xref>). Mucro bidentate, short. Anterior side of dens with two or three chaetae (differing in lectotype and paralectotype) (Fig. <xref ref-type="fig" rid="F8">38</xref>). Posterior side with six chaetae. Dens : claw III = 1.4–1.6. Manubrium : dens : mucro = 9–12 : 4–5 : 1. Inner and outer anal spines parallel, on high unsclerotised papillae. Medial mesochaetae (<abbrev xmlns:xlink="http://www.w3.org/1999/xlink" xlink:title="medial mesochaetae on Abd.V" id="ABBRID0EGFBG" xlink:type="simple">a1</abbrev>) of <abbrev xmlns:xlink="http://www.w3.org/1999/xlink" xlink:title="abdominal segments" id="ABBRID0EKFBG" xlink:type="simple">Abd</abbrev>. V slightly posterior to medial macrochaetae (<abbrev xmlns:xlink="http://www.w3.org/1999/xlink" xlink:title="medial macrochaetae on Abd.V" id="ABBRID0EOFBG" xlink:type="simple">a2</abbrev>). Arrangement of chaetae and spines on dorsum of <abbrev xmlns:xlink="http://www.w3.org/1999/xlink" xlink:title="abdominal segments" id="ABBRID0ESFBG" xlink:type="simple">Abd</abbrev> V as <abbrev xmlns:xlink="http://www.w3.org/1999/xlink" xlink:title="medial macrochaetae on Abd.V" id="ABBRID0EWFBG" xlink:type="simple">a2</abbrev>-<abbrev xmlns:xlink="http://www.w3.org/1999/xlink" xlink:title="medial macrochaetae on Abd.V" id="ABBRID0E1FBG" xlink:type="simple">a2</abbrev>/<abbrev xmlns:xlink="http://www.w3.org/1999/xlink" xlink:title="medial mesochaetae on Abd.V" id="ABBRID0E5FBG" xlink:type="simple">a1</abbrev>-<abbrev xmlns:xlink="http://www.w3.org/1999/xlink" xlink:title="medial mesochaetae on Abd.V" id="ABBRID0ECGBG" xlink:type="simple">a1</abbrev> ~2.8; <abbrev xmlns:xlink="http://www.w3.org/1999/xlink" xlink:title="medial macrochaetae on Abd.V" id="ABBRID0EGGBG" xlink:type="simple">a2</abbrev>-<abbrev xmlns:xlink="http://www.w3.org/1999/xlink" xlink:title="medial macrochaetae on Abd.V" id="ABBRID0EKGBG" xlink:type="simple">a2</abbrev>/<abbrev xmlns:xlink="http://www.w3.org/1999/xlink" xlink:title="medial macrochaetae on Abd.V" id="ABBRID0EOGBG" xlink:type="simple">a2</abbrev>-eAS ~1.7. Males unknown.</p></tp:treatment-sec><tp:treatment-sec sec-type="distribution" id="SECID0ESGBG"><title>Distribution.</title><p>The species is known only from type locality, by two specimens.</p></tp:treatment-sec><tp:treatment-sec sec-type="discussion" id="SECID0EXGBG"><title>Discussion.</title><p><italic><tp:taxon-name><tp:taxon-name-part taxon-name-part-type="genus" reg="Tetracanthella">Tetracanthella</tp:taxon-name-part><tp:taxon-name-part taxon-name-part-type="species" reg="czernovae">czernovae</tp:taxon-name-part></tp:taxon-name></italic> belongs to the ‘<italic><tp:taxon-name><tp:taxon-name-part taxon-name-part-type="genus" reg="Tetracanthella"/><tp:taxon-name-part taxon-name-part-type="species" reg="stebaevae">stebaevae</tp:taxon-name-part></tp:taxon-name></italic>’ group due to chaeta on coxa I missing and complete set of macrochaetae on tergites. The species how<!--PageBreak -->ever shares many essential characters, incl. appearance, with <italic><tp:taxon-name><tp:taxon-name-part taxon-name-part-type="genus" reg="Tetracanthella">T.</tp:taxon-name-part><tp:taxon-name-part taxon-name-part-type="species" reg="manschurica">manschurica</tp:taxon-name-part></tp:taxon-name></italic> (‘<italic><tp:taxon-name><tp:taxon-name-part taxon-name-part-type="genus" reg="Tetracanthella"/><tp:taxon-name-part taxon-name-part-type="species" reg="sylvatica">sylvatica</tp:taxon-name-part></tp:taxon-name></italic>’ group). <italic><tp:taxon-name><tp:taxon-name-part taxon-name-part-type="genus" reg="Tetracanthella">Tetracanthella</tp:taxon-name-part><tp:taxon-name-part taxon-name-part-type="species" reg="czernovae">czernovae</tp:taxon-name-part></tp:taxon-name></italic> was briefly redescribed by <xref ref-type="bibr" rid="B23">Potapov (2001)</xref> from two specimens supposed to be syntypes. These two specimens from the collection of E. Kutyreva did not have labels indicating type status. We designate two specimens collected by L. Kutyreva as lectotype and paralectotype. <italic><tp:taxon-name><tp:taxon-name-part taxon-name-part-type="genus" reg="Tetracanthella">Tetracanthella</tp:taxon-name-part><tp:taxon-name-part taxon-name-part-type="species" reg="czernovae">czernovae</tp:taxon-name-part></tp:taxon-name></italic> resembles <italic><tp:taxon-name><tp:taxon-name-part taxon-name-part-type="genus" reg="Tetracanthella">T.</tp:taxon-name-part><tp:taxon-name-part taxon-name-part-type="species" reg="wui">wui</tp:taxon-name-part></tp:taxon-name></italic> Xie, Potapov, Sun, 2019 but differs by having more setae on the dens (2–3/6 vs. 1/5).</p><p>One individual from central Honshu (Japan, Nagano Prefecture: Chino, leg. <abbrev xmlns:xlink="http://www.w3.org/1999/xlink" xlink:title="M. Potapov" id="ABBRID0EQJBG" xlink:type="simple">M.P</abbrev>. and <abbrev xmlns:xlink="http://www.w3.org/1999/xlink" xlink:title="N. Kuznetsova" id="ABBRID0EUJBG" xlink:type="simple">N.K</abbrev>.) is close to <italic><tp:taxon-name><tp:taxon-name-part taxon-name-part-type="genus" reg="Tetracanthella">T.</tp:taxon-name-part><tp:taxon-name-part taxon-name-part-type="species" reg="czernovae">czernovae</tp:taxon-name-part></tp:taxon-name></italic> but obviously represents a new species differing by absence of additional macrochaetae on body and presence of additional chaetae on Tibiotarsi I and II. It is the second species of the genus <italic><tp:taxon-name><tp:taxon-name-part taxon-name-part-type="genus" reg="Tetracanthella">Tetracanthella</tp:taxon-name-part></tp:taxon-name></italic> occurring in Japan.</p></tp:treatment-sec><tp:treatment-sec><!--Section generated to contain objects referenced in tp:taxon-treatment.--><fig id="F12" position="float" orientation="portrait"><label>Figures 51–57.</label><caption><p>Reticulation of cuticle in <italic><tp:taxon-name><tp:taxon-name-part taxon-name-part-type="genus" reg="Tetracanthella">Tetracanthella</tp:taxon-name-part></tp:taxon-name></italic> of East Asia <bold>51</bold><italic><tp:taxon-name><tp:taxon-name-part taxon-name-part-type="genus" reg="Tetracanthella">T.</tp:taxon-name-part><tp:taxon-name-part taxon-name-part-type="species" reg="annulata">annulata</tp:taxon-name-part></tp:taxon-name></italic> sp. nov., posterior edge of <abbrev xmlns:xlink="http://www.w3.org/1999/xlink" xlink:title="abdominal segments" id="ABBRID0E14BG" xlink:type="simple">Abd</abbrev>.IV <bold>52</bold><italic><tp:taxon-name><tp:taxon-name-part taxon-name-part-type="genus" reg="Tetracanthella">T.</tp:taxon-name-part><tp:taxon-name-part taxon-name-part-type="species" reg="sylvatica">sylvatica</tp:taxon-name-part></tp:taxon-name></italic>, ibidem <bold>53</bold><italic><tp:taxon-name><tp:taxon-name-part taxon-name-part-type="genus" reg="Tetracanthella">T.</tp:taxon-name-part><tp:taxon-name-part taxon-name-part-type="species" reg="manschurica">manschurica</tp:taxon-name-part></tp:taxon-name></italic>, posterior edge of <abbrev xmlns:xlink="http://www.w3.org/1999/xlink" xlink:title="abdominal segments" id="ABBRID0EY5BG" xlink:type="simple">Abd</abbrev>.IV, lateral part <bold>54</bold><italic><tp:taxon-name><tp:taxon-name-part taxon-name-part-type="genus" reg="Tetracanthella">T.</tp:taxon-name-part><tp:taxon-name-part taxon-name-part-type="species" reg="czernovae">czernovae</tp:taxon-name-part></tp:taxon-name></italic>, posterior edge of <abbrev xmlns:xlink="http://www.w3.org/1999/xlink" xlink:title="abdominal segments" id="ABBRID0EJ6BG" xlink:type="simple">Abd</abbrev>.IV <bold>55–56</bold><italic><tp:taxon-name><tp:taxon-name-part taxon-name-part-type="genus" reg="Tetracanthella">T.</tp:taxon-name-part><tp:taxon-name-part taxon-name-part-type="species" reg="tardoki">tardoki</tp:taxon-name-part></tp:taxon-name></italic> sp. nov., posterior edge of head (<bold>55</bold>) and posterior edge of <abbrev xmlns:xlink="http://www.w3.org/1999/xlink" xlink:title="abdominal segments" id="ABBRID0E36BG" xlink:type="simple">Abd</abbrev>.IV (<bold>56</bold>) <bold>57</bold><italic><tp:taxon-name><tp:taxon-name-part taxon-name-part-type="genus" reg="Tetracanthella">T.</tp:taxon-name-part><tp:taxon-name-part taxon-name-part-type="species" reg="orientalis">orientalis</tp:taxon-name-part></tp:taxon-name></italic>, posterior edge of head. Abbreviations: p1 and p2, chaetae of p-row, sm-f smooth field.</p></caption><graphic xmlns:xlink="http://www.w3.org/1999/xlink" xlink:href="zookeys-855-031-g012.jpg" position="float" orientation="portrait" xlink:type="simple" id="oo_309994.jpg"/></fig></tp:treatment-sec><ref-list><ref id="B23"><mixed-citation xmlns:xlink="http://www.w3.org/1999/xlink" xlink:type="simple"><person-group><name name-style="western"><surname>Potapov</surname><given-names>M</given-names></name></person-group> (<year>2001</year>) <article-title><tp:taxon-name><tp:taxon-name-part taxon-name-part-type="family">Isotomidae</tp:taxon-name-part></tp:taxon-name>.</article-title> In: <person-group><name name-style="western"><surname>Dunger</surname><given-names>W</given-names></name></person-group> (<role>Ed.</role>) <issue-title>, Synopses on Palearctic Collembola.</issue-title><source>Vol. 3, Abhandlungen und Berichte des Naturkundemuseums Gorlitz 73</source>, <fpage>1</fpage>–<lpage>603</lpage>.</mixed-citation></ref></ref-list></tp:taxon-treatment>
