# Supplementary material for: Isotomidae of Japan and Asiatic part of Russia. II. The genus Tetracanthella of the Far East
Source: Zookeys. 2019 Jun 13;855:31–54. doi: 10.3897/zookeys.855.33000 (PMC6586687; doi:10.3897/zookeys.855.33000)
Supplement: XML Treatment for Tetracanthella tardoki [file zookeys.855.33000-treatment5.xml]

<!DOCTYPE tp:taxon-treatment
  PUBLIC "-//TaxonX//DTD Taxonomic Treatment Publishing DTD v0 20100105//EN" "tax-treatment-NSO.dtd">
<tp:taxon-treatment xmlns:tp="http://www.plazi.org/taxpub"><tp:treatment-meta><kwd-group><label>Taxon classification</label><kwd><named-content xmlns:xlink="http://www.w3.org/1999/xlink" content-type="kingdom">Animalia</named-content></kwd><kwd><named-content xmlns:xlink="http://www.w3.org/1999/xlink" content-type="order">Collembola</named-content></kwd><kwd><named-content xmlns:xlink="http://www.w3.org/1999/xlink" content-type="family">Isotomidae</named-content></kwd></kwd-group><mixed-citation publication-type="journal"><person-group><name><surname>Potapov</surname><given-names>Mikhail</given-names></name><name><surname>Brinev</surname><given-names>Alexey</given-names></name><name><surname>Sun</surname><given-names>Xin</given-names></name></person-group><article-title><tp:taxon-name><tp:taxon-name-part taxon-name-part-type="family">Isotomidae</tp:taxon-name-part></tp:taxon-name> of Japan and Asiatic part of Russia. II. The genus <italic><tp:taxon-name><tp:taxon-name-part taxon-name-part-type="genus" reg="Tetracanthella">Tetracanthella</tp:taxon-name-part></tp:taxon-name></italic> of the Far East</article-title><source>Zookeys</source><day>13</day><month>6</month><year>2019</year><volume>855</volume><fpage>31</fpage><lpage>54</lpage><pub-id pub-id-type="doi">10.3897/zookeys.855.33000</pub-id></mixed-citation></tp:treatment-meta><tp:nomenclature><tp:taxon-name>
            <tp:taxon-name-part taxon-name-part-type="genus" reg="Tetracanthella">Tetracanthella</tp:taxon-name-part>
            <tp:taxon-name-part taxon-name-part-type="species" reg="tardoki">tardoki</tp:taxon-name-part>
            <object-id xmlns:xlink="http://www.w3.org/1999/xlink" content-type="zoobank" xlink:type="simple">http://zoobank.org/034F2534-C6F0-4F1B-B83E-AE022A1496C3</object-id>
          </tp:taxon-name><tp:taxon-status xmlns:xlink="http://www.w3.org/1999/xlink" xlink:type="simple">sp. nov.</tp:taxon-status><xref ref-type="fig" rid="F1">Figs 4</xref><xref ref-type="fig" rid="F9">, 41</xref><xref ref-type="fig" rid="F10">, 42–45</xref><xref ref-type="fig" rid="F11">, 46</xref><xref ref-type="fig" rid="F12">, 55–56</xref><xref ref-type="fig" rid="F13">, 58</xref></tp:nomenclature><tp:treatment-sec sec-type="type material" id="SECID0EZMBG"><title>Type material.</title><p>Holotype: female, Russia, Far East, Khabarovsky Krai, Nanaisky district, ~40 km S road Khabarovsk-Sov.Gavan, Tardoki-Yani Mt., ~2050 m alt., tundra on top, 16–26.06.2017, leg. <abbrev xmlns:xlink="http://www.w3.org/1999/xlink" xlink:title="A. Brinev" id="ABBRID0E6MBG" xlink:type="simple">A.B</abbrev>. 19 paratypes from the same place and nearby, 1800–1900 m alt.</p></tp:treatment-sec><tp:treatment-sec sec-type="material" id="SECID0EDNBG"><title>Other material</title><p>(all from Tardoki-Yani Mt.): different open sites nearby type locality (moss and lichen on talus, mountain tundra, and mosses on rocks), 16–26.06.2017, leg. <abbrev xmlns:xlink="http://www.w3.org/1999/xlink" xlink:title="A. Brinev" id="ABBRID0EJNBG" xlink:type="simple">A.B</abbrev>.</p></tp:treatment-sec><tp:treatment-sec sec-type="diagnosis" id="SECID0ENNBG"><title>Diagnosis.</title><p>Coxa I without an external chaeta. Macrochaetotaxy: 3(W),3(W)/2,3,3. Retinaculum and furca absent.</p></tp:treatment-sec><tp:treatment-sec sec-type="description" id="SECID0ESNBG"><title>Description.</title><p>Body length 1.2–1.7 mm. Body slender, continuously narrowing (Fig. <xref ref-type="fig" rid="F9">41</xref>). Coloration dark, including antennae. Polygons large, canals between polygons well-marked. Smooth fields present on <abbrev xmlns:xlink="http://www.w3.org/1999/xlink" xlink:title="abdominal segments" id="ABBRID0E3NBG" xlink:type="simple">Abd</abbrev>.II–IV (Fig. <xref ref-type="fig" rid="F12">56</xref>), often on <abbrev xmlns:xlink="http://www.w3.org/1999/xlink" xlink:title="abdominal segments" id="ABBRID0EEOBG" xlink:type="simple">Abd</abbrev>.I. Head (Fig. <xref ref-type="fig" rid="F12">55</xref>), <abbrev xmlns:xlink="http://www.w3.org/1999/xlink" xlink:title="thoracic segments" id="ABBRID0EMOBG" xlink:type="simple">Th</abbrev>.II and III sometimes with narrow smooth belts at posterior edge. Area between ASi sometimes with small field. Dorsal mesochaetae rather short, slightly shortened in axial part of tergites (Fig. <xref ref-type="fig" rid="F10">43</xref>), in posterior row of <abbrev xmlns:xlink="http://www.w3.org/1999/xlink" xlink:title="abdominal segments" id="ABBRID0EUOBG" xlink:type="simple">Abd</abbrev>. IV not longer than on other parts of body (<abbrev xmlns:xlink="http://www.w3.org/1999/xlink" xlink:title="macrochaetae in dorsal position" id="ABBRID0EYOBG" xlink:type="simple">Md</abbrev> : p1 = 5.7–7.8). <abbrev xmlns:xlink="http://www.w3.org/1999/xlink" xlink:title="abdominal segments" id="ABBRID0E3OBG" xlink:type="simple">Abd</abbrev>. IV with p3 much longer than p1 (p3 : p1 = 3.4–4.5). Macrochaetae long and thick.</p><fig id="F9" position="float" orientation="portrait"><label>Figures 40–41.</label><caption><p>Appearance and macrochaetotaxy of <italic><tp:taxon-name><tp:taxon-name-part taxon-name-part-type="genus" reg="Tetracanthella">T.</tp:taxon-name-part><tp:taxon-name-part taxon-name-part-type="species" reg="orientalis">orientalis</tp:taxon-name-part></tp:taxon-name></italic> (<bold>40</bold>) and <italic><tp:taxon-name><tp:taxon-name-part taxon-name-part-type="genus" reg="Tetracanthella">T.</tp:taxon-name-part><tp:taxon-name-part taxon-name-part-type="species" reg="tardoki">tardoki</tp:taxon-name-part></tp:taxon-name></italic> sp. nov. (<bold>41</bold>).</p></caption><graphic xmlns:xlink="http://www.w3.org/1999/xlink" xlink:href="zookeys-855-031-g009.jpg" position="float" orientation="portrait" xlink:type="simple" id="oo_309991.jpg"/></fig><p>8+8 ocelli, G and H reduced. <abbrev xmlns:xlink="http://www.w3.org/1999/xlink" xlink:title="postantennal organ" id="ABBRID0EJQBG" xlink:type="simple">PAO</abbrev> 2.5–3.3 as long as the diameter of ocellus A. Chaeta s’ of ant.III in males present. Two prelabral chaetae. Outer maxillary lobe with three sublobal hairs and simple maxillary palp. Labium with three proximal and four basomedian chaetae, labial palp with reduced set of guards [A(1)B(3)C(0)D(3)E(4)] (Fig. <xref ref-type="fig" rid="F1">4</xref>): papillae B and D each lost one dorsal guard (b4 and d4, respectively), papilla E lost three guards (e7 and probably e5 and e3). Postlabial chaetae 3+3. With 4–5 (rarely three in smaller and juvenile individuals) chaetae between medial line and pc3 on head. Frontal chaeta ap absent.</p><p>Chaetotaxy scarce (Figs <xref ref-type="fig" rid="F10">42</xref>, <xref ref-type="fig" rid="F10">43</xref>). Axial chaetotaxy 10,8/4,4,4,4. Macrochaetotaxy: 3(W),3(W)/2,3,3. <abbrev xmlns:xlink="http://www.w3.org/1999/xlink" xlink:title="macrochaetae in dorso-lateral position" id="ABBRID0E2QBG" xlink:type="simple">Mdl</abbrev> macrochaetae in p-row on <abbrev xmlns:xlink="http://www.w3.org/1999/xlink" xlink:title="thoracic segments" id="ABBRID0E6QBG" xlink:type="simple">Th</abbrev>. II and III. Number of s-chaetae: <!--PageBreak -->3,3/2,2,2,2,4 (s), 1,0/1,0,0 (ms) (Fig. <xref ref-type="fig" rid="F11">46</xref>). S-chaetae short, medial ones on <abbrev xmlns:xlink="http://www.w3.org/1999/xlink" xlink:title="abdominal segments" id="ABBRID0EJRBG" xlink:type="simple">Abd</abbrev>. I–III arranged behind <abbrev xmlns:xlink="http://www.w3.org/1999/xlink" xlink:title="macrochaetae in dorso-lateral position" id="ABBRID0ENRBG" xlink:type="simple">Mdl</abbrev> macrochaetae. Sternite of <abbrev xmlns:xlink="http://www.w3.org/1999/xlink" xlink:title="thoracic segments" id="ABBRID0ERRBG" xlink:type="simple">Th</abbrev>. III without chaeta.</p><fig id="F10" position="float" orientation="portrait"><label>Figures 42–45.</label><caption><p><italic><tp:taxon-name><tp:taxon-name-part taxon-name-part-type="genus" reg="Tetracanthella">Tetracanthella</tp:taxon-name-part><tp:taxon-name-part taxon-name-part-type="species" reg="tardoki">tardoki</tp:taxon-name-part></tp:taxon-name></italic> sp. nov. <bold>42–43</bold> dorsal chaetotaxy of thorax (<bold>42</bold>) and abdomen (<bold>43</bold>), dorsal view <bold>44</bold> tenacular, furcal and genital areas of female <bold>45</bold> distal part of leg 3. Abbreviations: fsc-a and fsc-p–anterior and posterior furcal subcoxae, man manubrial field, ta tenacular area.</p></caption><graphic xmlns:xlink="http://www.w3.org/1999/xlink" xlink:href="zookeys-855-031-g010.jpg" position="float" orientation="portrait" xlink:type="simple" id="oo_309992.jpg"/></fig><p>Coxa I without an external chaeta. Tibiotarsi with 1,2,2 long and clavate dorsal tenent hairs and 3,3,1 enlarged ventral tenent hair (Fig. <xref ref-type="fig" rid="F10">45</xref>). Males with chaeta B5 and X on tibiotarsi III stick-like, thickened. Tibiotarsi I and II with 21 chaetae each, III with 22 chaetae. Claw without teeth. Empodial appendage very short, 0.15–0.20 as long as inner edge of claw (Fig. <xref ref-type="fig" rid="F10">45</xref>).</p><p>Ventral tube with 3+3 lateral and four posterior chaetae.</p><p>Retinaculum and furca absent. Retinacular field with 3–5 chaetae. Anterior furcal subcoxa with three (rarely two or four) chaetae, posterior one with four chaetae. Manubrial field normally with eight chaetae (Fig. <xref ref-type="fig" rid="F10">44</xref>). Anal spines parallel, large, on high papillae. Papillae of inner pair sclerotised. Medial mesochaetae (<abbrev xmlns:xlink="http://www.w3.org/1999/xlink" xlink:title="medial mesochaetae on Abd.V" id="ABBRID0EITBG" xlink:type="simple">a1</abbrev>) of <abbrev xmlns:xlink="http://www.w3.org/1999/xlink" xlink:title="abdominal segments" id="ABBRID0EMTBG" xlink:type="simple">Abd</abbrev>. V anterior <!--PageBreak -->to medial macrochaetae (<abbrev xmlns:xlink="http://www.w3.org/1999/xlink" xlink:title="medial macrochaetae on Abd.V" id="ABBRID0ESTBG" xlink:type="simple">a2</abbrev>) (Fig. <xref ref-type="fig" rid="F10">43</xref>). Arrangement of chaetae and spines on dorsum of <abbrev xmlns:xlink="http://www.w3.org/1999/xlink" xlink:title="abdominal segments" id="ABBRID0E1TBG" xlink:type="simple">Abd</abbrev> V as <abbrev xmlns:xlink="http://www.w3.org/1999/xlink" xlink:title="medial macrochaetae on Abd.V" id="ABBRID0E5TBG" xlink:type="simple">a2</abbrev>-<abbrev xmlns:xlink="http://www.w3.org/1999/xlink" xlink:title="medial macrochaetae on Abd.V" id="ABBRID0ECUBG" xlink:type="simple">a2</abbrev>/<abbrev xmlns:xlink="http://www.w3.org/1999/xlink" xlink:title="medial mesochaetae on Abd.V" id="ABBRID0EGUBG" xlink:type="simple">a1</abbrev>-<abbrev xmlns:xlink="http://www.w3.org/1999/xlink" xlink:title="medial mesochaetae on Abd.V" id="ABBRID0EKUBG" xlink:type="simple">a1</abbrev> = 1.6–1.8; <abbrev xmlns:xlink="http://www.w3.org/1999/xlink" xlink:title="medial macrochaetae on Abd.V" id="ABBRID0EOUBG" xlink:type="simple">a2</abbrev>-<abbrev xmlns:xlink="http://www.w3.org/1999/xlink" xlink:title="medial macrochaetae on Abd.V" id="ABBRID0ESUBG" xlink:type="simple">a2</abbrev>/<abbrev xmlns:xlink="http://www.w3.org/1999/xlink" xlink:title="medial macrochaetae on Abd.V" id="ABBRID0EWUBG" xlink:type="simple">a2</abbrev>-eAS = 1.5–2.0 (Fig. <xref ref-type="fig" rid="F10">43</xref>). Males present.</p></tp:treatment-sec><tp:treatment-sec sec-type="etymology" id="SECID0E5UBG"><title>Etymology.</title><p>The species is named after the type locality.</p></tp:treatment-sec><tp:treatment-sec sec-type="distribution" id="SECID0EDVBG"><title>Distribution and ecology.</title><p>It is known only from the Tardoki-Yany mountain massive (central part of Sikhote-Alin Range) where it occurs in all samples from alpine sites which we have examined (Fig. <xref ref-type="fig" rid="F13">58</xref>).</p></tp:treatment-sec><tp:treatment-sec sec-type="discussion" id="SECID0ENVBG"><title>Discussion.</title><p>The new species belongs to the ‘<italic><tp:taxon-name><tp:taxon-name-part taxon-name-part-type="genus" reg="Tetracanthella"/><tp:taxon-name-part taxon-name-part-type="species" reg="ethelae">ethelae</tp:taxon-name-part></tp:taxon-name></italic>’ group by absence of chaeta on coxa I, three sublobal hairs, two prelabral chaetae and other characters. Together with <italic><tp:taxon-name><tp:taxon-name-part taxon-name-part-type="genus" reg="Tetracanthella">T.</tp:taxon-name-part><tp:taxon-name-part taxon-name-part-type="species" reg="orientalis">orientalis</tp:taxon-name-part></tp:taxon-name></italic> they are the only representatives of this Nearctic group in Palearctic. The two species share several apomorphic characteristics unknown in North American species: absence of furca, presence of the third macrochaetae in p-position on thorax, low number of axial chaetae, short empodium. <italic><tp:taxon-name><tp:taxon-name-part taxon-name-part-type="genus" reg="Tetracanthella">Tetracanthella</tp:taxon-name-part><tp:taxon-name-part taxon-name-part-type="species" reg="tardoki">tardoki</tp:taxon-name-part></tp:taxon-name></italic> sp. nov. differs from <italic><tp:taxon-name><tp:taxon-name-part taxon-name-part-type="genus" reg="Tetracanthella">T.</tp:taxon-name-part><tp:taxon-name-part taxon-name-part-type="species" reg="orientalis">orientalis</tp:taxon-name-part></tp:taxon-name></italic> by the presence of <abbrev xmlns:xlink="http://www.w3.org/1999/xlink" xlink:title="macrochaetae in dorsal position" id="ABBRID0E5WBG" xlink:type="simple">Md</abbrev> macrochaetae on <abbrev xmlns:xlink="http://www.w3.org/1999/xlink" xlink:title="abdominal segments" id="ABBRID0ECXBG" xlink:type="simple">Abd</abbrev>.II resulting in formula 2,3,3 (vs. 2,2,3) on abdomen.</p></tp:treatment-sec><tp:treatment-sec><!--Section generated to contain objects referenced in tp:taxon-treatment.--><fig id="F1" position="float" orientation="portrait"><label>Figures 1–4.</label><caption><p><italic><tp:taxon-name><tp:taxon-name-part taxon-name-part-type="genus" reg="Tetracanthella">Tetracanthella</tp:taxon-name-part></tp:taxon-name></italic> spp. <bold>1–2</bold> typical sensillar patterns of western (<bold>1</bold>) and eastern (<bold>2</bold>) groups of species <bold>3–4</bold> labial palp in <italic><tp:taxon-name><tp:taxon-name-part taxon-name-part-type="genus" reg="Tetracanthella">T.</tp:taxon-name-part><tp:taxon-name-part taxon-name-part-type="species" reg="sylvatica">sylvatica</tp:taxon-name-part></tp:taxon-name></italic> (<bold>3</bold>) and <italic><tp:taxon-name><tp:taxon-name-part taxon-name-part-type="genus" reg="Tetracanthella">T.</tp:taxon-name-part><tp:taxon-name-part taxon-name-part-type="species" reg="tardoki">tardoki</tp:taxon-name-part></tp:taxon-name></italic> sp. nov. (<bold>4</bold>) Abbreviations: <abbrev xmlns:xlink="http://www.w3.org/1999/xlink" xlink:title="macrochaetae in dorsal position" id="ABBRID0ESDAE" xlink:type="simple">Md</abbrev>, <abbrev xmlns:xlink="http://www.w3.org/1999/xlink" xlink:title="macrochaetae in dorso-lateral position" id="ABBRID0EWDAE" xlink:type="simple">Mdl</abbrev>-dorsal and dorso-lateral macrochaetae.</p></caption><graphic xmlns:xlink="http://www.w3.org/1999/xlink" xlink:href="zookeys-855-031-g001.jpg" position="float" orientation="portrait" xlink:type="simple" id="oo_309983.jpg"/></fig><fig id="F11" position="float" orientation="portrait"><label>Figures 46–50.</label><caption><p><italic><tp:taxon-name><tp:taxon-name-part taxon-name-part-type="genus" reg="Tetracanthella">Tetracanthella</tp:taxon-name-part><tp:taxon-name-part taxon-name-part-type="species" reg="tardoki">tardoki</tp:taxon-name-part></tp:taxon-name></italic> sp. nov. (<bold>46</bold>) and <italic><tp:taxon-name><tp:taxon-name-part taxon-name-part-type="genus" reg="Tetracanthella">T.</tp:taxon-name-part><tp:taxon-name-part taxon-name-part-type="species" reg="orientalis">orientalis</tp:taxon-name-part></tp:taxon-name></italic> (<bold>47–50</bold>) <bold>46–47</bold> position of macrochaetae and s-chaetae on corpus <bold>48</bold> tenacular and furcal areas <bold>49–50</bold> dorsal chaetotaxy of <abbrev xmlns:xlink="http://www.w3.org/1999/xlink" xlink:title="abdominal segments" id="ABBRID0EN3BG" xlink:type="simple">Abd</abbrev>.II–V (<bold>49</bold>), head and <abbrev xmlns:xlink="http://www.w3.org/1999/xlink" xlink:title="thoracic segments" id="ABBRID0ET3BG" xlink:type="simple">Th</abbrev>.II (<bold>50</bold>), dorsal view. Abbreviations: fsc-a and fsc-p anterior and posterior furcal subcoxae, man manubrial field, ta tentacular area.</p></caption><graphic xmlns:xlink="http://www.w3.org/1999/xlink" xlink:href="zookeys-855-031-g011.jpg" position="float" orientation="portrait" xlink:type="simple" id="oo_309993.jpg"/></fig><fig id="F12" position="float" orientation="portrait"><label>Figures 51–57.</label><caption><p>Reticulation of cuticle in <italic><tp:taxon-name><tp:taxon-name-part taxon-name-part-type="genus" reg="Tetracanthella">Tetracanthella</tp:taxon-name-part></tp:taxon-name></italic> of East Asia <bold>51</bold><italic><tp:taxon-name><tp:taxon-name-part taxon-name-part-type="genus" reg="Tetracanthella">T.</tp:taxon-name-part><tp:taxon-name-part taxon-name-part-type="species" reg="annulata">annulata</tp:taxon-name-part></tp:taxon-name></italic> sp. nov., posterior edge of <abbrev xmlns:xlink="http://www.w3.org/1999/xlink" xlink:title="abdominal segments" id="ABBRID0E14BG" xlink:type="simple">Abd</abbrev>.IV <bold>52</bold><italic><tp:taxon-name><tp:taxon-name-part taxon-name-part-type="genus" reg="Tetracanthella">T.</tp:taxon-name-part><tp:taxon-name-part taxon-name-part-type="species" reg="sylvatica">sylvatica</tp:taxon-name-part></tp:taxon-name></italic>, ibidem <bold>53</bold><italic><tp:taxon-name><tp:taxon-name-part taxon-name-part-type="genus" reg="Tetracanthella">T.</tp:taxon-name-part><tp:taxon-name-part taxon-name-part-type="species" reg="manschurica">manschurica</tp:taxon-name-part></tp:taxon-name></italic>, posterior edge of <abbrev xmlns:xlink="http://www.w3.org/1999/xlink" xlink:title="abdominal segments" id="ABBRID0EY5BG" xlink:type="simple">Abd</abbrev>.IV, lateral part <bold>54</bold><italic><tp:taxon-name><tp:taxon-name-part taxon-name-part-type="genus" reg="Tetracanthella">T.</tp:taxon-name-part><tp:taxon-name-part taxon-name-part-type="species" reg="czernovae">czernovae</tp:taxon-name-part></tp:taxon-name></italic>, posterior edge of <abbrev xmlns:xlink="http://www.w3.org/1999/xlink" xlink:title="abdominal segments" id="ABBRID0EJ6BG" xlink:type="simple">Abd</abbrev>.IV <bold>55–56</bold><italic><tp:taxon-name><tp:taxon-name-part taxon-name-part-type="genus" reg="Tetracanthella">T.</tp:taxon-name-part><tp:taxon-name-part taxon-name-part-type="species" reg="tardoki">tardoki</tp:taxon-name-part></tp:taxon-name></italic> sp. nov., posterior edge of head (<bold>55</bold>) and posterior edge of <abbrev xmlns:xlink="http://www.w3.org/1999/xlink" xlink:title="abdominal segments" id="ABBRID0E36BG" xlink:type="simple">Abd</abbrev>.IV (<bold>56</bold>) <bold>57</bold><italic><tp:taxon-name><tp:taxon-name-part taxon-name-part-type="genus" reg="Tetracanthella">T.</tp:taxon-name-part><tp:taxon-name-part taxon-name-part-type="species" reg="orientalis">orientalis</tp:taxon-name-part></tp:taxon-name></italic>, posterior edge of head. Abbreviations: p1 and p2, chaetae of p-row, sm-f smooth field.</p></caption><graphic xmlns:xlink="http://www.w3.org/1999/xlink" xlink:href="zookeys-855-031-g012.jpg" position="float" orientation="portrait" xlink:type="simple" id="oo_309994.jpg"/></fig><fig id="F13" position="float" orientation="portrait"><label>Figure 58.</label><caption><p>Records of five species of <italic><tp:taxon-name><tp:taxon-name-part taxon-name-part-type="genus" reg="Tetracanthella">Tetracanthella</tp:taxon-name-part></tp:taxon-name></italic> in the Far East of Russia and Japan.</p></caption><graphic xmlns:xlink="http://www.w3.org/1999/xlink" xlink:href="zookeys-855-031-g013.jpg" position="float" orientation="portrait" xlink:type="simple" id="oo_309995.jpg"/></fig></tp:treatment-sec></tp:taxon-treatment>
