# Supplementary material for: Isotomidae of Japan and Asiatic part of Russia. II. The genus Tetracanthella of the Far East
Source: Zookeys. 2019 Jun 13;855:31–54. doi: 10.3897/zookeys.855.33000 (PMC6586687; doi:10.3897/zookeys.855.33000)
Supplement: XML Treatment for Tetracanthella orientalis [file zookeys.855.33000-treatment6.xml]

<!DOCTYPE tp:taxon-treatment
  PUBLIC "-//TaxonX//DTD Taxonomic Treatment Publishing DTD v0 20100105//EN" "tax-treatment-NSO.dtd">
<tp:taxon-treatment xmlns:tp="http://www.plazi.org/taxpub"><tp:treatment-meta><kwd-group><label>Taxon classification</label><kwd><named-content xmlns:xlink="http://www.w3.org/1999/xlink" content-type="kingdom">Animalia</named-content></kwd><kwd><named-content xmlns:xlink="http://www.w3.org/1999/xlink" content-type="order">Collembola</named-content></kwd><kwd><named-content xmlns:xlink="http://www.w3.org/1999/xlink" content-type="family">Isotomidae</named-content></kwd></kwd-group><mixed-citation publication-type="journal"><person-group><name><surname>Potapov</surname><given-names>Mikhail</given-names></name><name><surname>Brinev</surname><given-names>Alexey</given-names></name><name><surname>Sun</surname><given-names>Xin</given-names></name></person-group><article-title><tp:taxon-name><tp:taxon-name-part taxon-name-part-type="family">Isotomidae</tp:taxon-name-part></tp:taxon-name> of Japan and Asiatic part of Russia. II. The genus <italic><tp:taxon-name><tp:taxon-name-part taxon-name-part-type="genus" reg="Tetracanthella">Tetracanthella</tp:taxon-name-part></tp:taxon-name></italic> of the Far East</article-title><source>Zookeys</source><day>13</day><month>6</month><year>2019</year><volume>855</volume><fpage>31</fpage><lpage>54</lpage><pub-id pub-id-type="doi">10.3897/zookeys.855.33000</pub-id></mixed-citation></tp:treatment-meta><tp:nomenclature><tp:taxon-name>
            <tp:taxon-name-part taxon-name-part-type="genus" reg="Tetracanthella">Tetracanthella</tp:taxon-name-part>
            <tp:taxon-name-part taxon-name-part-type="species" reg="orientalis">orientalis</tp:taxon-name-part>
          </tp:taxon-name><tp:taxon-authority>Martynova, 1977 in Martynova et al. 1977</tp:taxon-authority><xref ref-type="fig" rid="F9">Figs 40</xref><xref ref-type="fig" rid="F11">, 47–50</xref><xref ref-type="fig" rid="F12">, 57</xref><xref ref-type="fig" rid="F13">, 58</xref><!--PageBreak --></tp:nomenclature><tp:treatment-sec sec-type="material" id="SECID0E6YBG"><title>Material.</title><p><bold>Magadanskaya region</bold>: vicinities of Magadan, Snow Valley, 18.09.1974. It is the type locality of the species although the type specimens were not seen by us and are probably lost.</p><p><bold>Chukotski AO</bold>: Anadyrski district, vicinities of Anadyr, Observatsii Cape, tundra, 27.06.1974, leg. E. Bondarenko, Anadyrski district, Ugolnaya Bay, tundra, leg. M. Chernyakhovski.</p><p><bold>Kamchatka</bold>: Yuzhno-Kamchatski Reserve, Elizovski district (south), Kambalnoye Lake, pine elfin wood, 14.09.2005, leg. L. Lobkova; Elizovski district (north), Kronotski reserve, caldera of Uzon, moss-lichen tundra, 20.08.2005, leg. L. Lobkova; Kronotski reserve, Vachkazhets Volcano, 1000 ma lt., tundra, gopher burrow, leg. L. Lobkova; Bystrinski district, vicinities of Anavgai and Esso, 3–5.07.2012, tundra at lake (<italic>Ledum, <tp:taxon-name><tp:taxon-name-part taxon-name-part-type="genus" reg="Empetrum">Empetrum</tp:taxon-name-part></tp:taxon-name></italic>), leg. <abbrev xmlns:xlink="http://www.w3.org/1999/xlink" xlink:title="M. Potapov" id="ABBRID0EXZBG" xlink:type="simple">M.P</abbrev>.</p></tp:treatment-sec><tp:treatment-sec sec-type="description" id="SECID0E2ZBG"><title>Description.</title><p>Body length 1.2–1.6 mm. Body slender, continuously narrowing (Fig. <xref ref-type="fig" rid="F9">40</xref>). Coloration dark, including antennae. Polygons large, canals between polygons well marked. Smooth fields usually present on all tergites of body (Fig. <xref ref-type="fig" rid="F11">49</xref>, <xref ref-type="fig" rid="F11">50</xref>). Posterior edge of head with smooth fields in lateral position (Fig. <xref ref-type="fig" rid="F11">50</xref>) or two groups of larger polygons (Fig. <xref ref-type="fig" rid="F12">57</xref>) in associated places. Area between ASi often with small smooth field. Dorsal mesochaetae short, slightly shortened in axial part of tergites (Fig. <xref ref-type="fig" rid="F11">49</xref>), in posterior row of <abbrev xmlns:xlink="http://www.w3.org/1999/xlink" xlink:title="abdominal segments" id="ABBRID0EZ1BG" xlink:type="simple">Abd</abbrev>. IV not longer than on other parts of body (<abbrev xmlns:xlink="http://www.w3.org/1999/xlink" xlink:title="macrochaetae in dorsal position" id="ABBRID0E41BG" xlink:type="simple">Md</abbrev>:p1 = 3.7–5.7). <abbrev xmlns:xlink="http://www.w3.org/1999/xlink" xlink:title="abdominal segments" id="ABBRID0EB2BG" xlink:type="simple">Abd</abbrev>. IV with p3 much longer than p1 (p3 : p1 = 2.3–4.4). Macrochaetae long.</p><fig id="F11" position="float" orientation="portrait"><label>Figures 46–50.</label><caption><p><italic><tp:taxon-name><tp:taxon-name-part taxon-name-part-type="genus" reg="Tetracanthella">Tetracanthella</tp:taxon-name-part><tp:taxon-name-part taxon-name-part-type="species" reg="tardoki">tardoki</tp:taxon-name-part></tp:taxon-name></italic> sp. nov. (<bold>46</bold>) and <italic><tp:taxon-name><tp:taxon-name-part taxon-name-part-type="genus" reg="Tetracanthella">T.</tp:taxon-name-part><tp:taxon-name-part taxon-name-part-type="species" reg="orientalis">orientalis</tp:taxon-name-part></tp:taxon-name></italic> (<bold>47–50</bold>) <bold>46–47</bold> position of macrochaetae and s-chaetae on corpus <bold>48</bold> tenacular and furcal areas <bold>49–50</bold> dorsal chaetotaxy of <abbrev xmlns:xlink="http://www.w3.org/1999/xlink" xlink:title="abdominal segments" id="ABBRID0EN3BG" xlink:type="simple">Abd</abbrev>.II–V (<bold>49</bold>), head and <abbrev xmlns:xlink="http://www.w3.org/1999/xlink" xlink:title="thoracic segments" id="ABBRID0ET3BG" xlink:type="simple">Th</abbrev>.II (<bold>50</bold>), dorsal view. Abbreviations: fsc-a and fsc-p anterior and posterior furcal subcoxae, man manubrial field, ta tentacular area.</p></caption><graphic xmlns:xlink="http://www.w3.org/1999/xlink" xlink:href="zookeys-855-031-g011.jpg" position="float" orientation="portrait" xlink:type="simple" id="oo_309993.jpg"/></fig><fig id="F12" position="float" orientation="portrait"><label>Figures 51–57.</label><caption><p>Reticulation of cuticle in <italic><tp:taxon-name><tp:taxon-name-part taxon-name-part-type="genus" reg="Tetracanthella">Tetracanthella</tp:taxon-name-part></tp:taxon-name></italic> of East Asia <bold>51</bold><italic><tp:taxon-name><tp:taxon-name-part taxon-name-part-type="genus" reg="Tetracanthella">T.</tp:taxon-name-part><tp:taxon-name-part taxon-name-part-type="species" reg="annulata">annulata</tp:taxon-name-part></tp:taxon-name></italic> sp. nov., posterior edge of <abbrev xmlns:xlink="http://www.w3.org/1999/xlink" xlink:title="abdominal segments" id="ABBRID0E14BG" xlink:type="simple">Abd</abbrev>.IV <bold>52</bold><italic><tp:taxon-name><tp:taxon-name-part taxon-name-part-type="genus" reg="Tetracanthella">T.</tp:taxon-name-part><tp:taxon-name-part taxon-name-part-type="species" reg="sylvatica">sylvatica</tp:taxon-name-part></tp:taxon-name></italic>, ibidem <bold>53</bold><italic><tp:taxon-name><tp:taxon-name-part taxon-name-part-type="genus" reg="Tetracanthella">T.</tp:taxon-name-part><tp:taxon-name-part taxon-name-part-type="species" reg="manschurica">manschurica</tp:taxon-name-part></tp:taxon-name></italic>, posterior edge of <abbrev xmlns:xlink="http://www.w3.org/1999/xlink" xlink:title="abdominal segments" id="ABBRID0EY5BG" xlink:type="simple">Abd</abbrev>.IV, lateral part <bold>54</bold><italic><tp:taxon-name><tp:taxon-name-part taxon-name-part-type="genus" reg="Tetracanthella">T.</tp:taxon-name-part><tp:taxon-name-part taxon-name-part-type="species" reg="czernovae">czernovae</tp:taxon-name-part></tp:taxon-name></italic>, posterior edge of <abbrev xmlns:xlink="http://www.w3.org/1999/xlink" xlink:title="abdominal segments" id="ABBRID0EJ6BG" xlink:type="simple">Abd</abbrev>.IV <bold>55–56</bold><italic><tp:taxon-name><tp:taxon-name-part taxon-name-part-type="genus" reg="Tetracanthella">T.</tp:taxon-name-part><tp:taxon-name-part taxon-name-part-type="species" reg="tardoki">tardoki</tp:taxon-name-part></tp:taxon-name></italic> sp. nov., posterior edge of head (<bold>55</bold>) and posterior edge of <abbrev xmlns:xlink="http://www.w3.org/1999/xlink" xlink:title="abdominal segments" id="ABBRID0E36BG" xlink:type="simple">Abd</abbrev>.IV (<bold>56</bold>) <bold>57</bold><italic><tp:taxon-name><tp:taxon-name-part taxon-name-part-type="genus" reg="Tetracanthella">T.</tp:taxon-name-part><tp:taxon-name-part taxon-name-part-type="species" reg="orientalis">orientalis</tp:taxon-name-part></tp:taxon-name></italic>, posterior edge of head. Abbreviations: p1 and p2, chaetae of p-row, sm-f smooth field.</p></caption><graphic xmlns:xlink="http://www.w3.org/1999/xlink" xlink:href="zookeys-855-031-g012.jpg" position="float" orientation="portrait" xlink:type="simple" id="oo_309994.jpg"/></fig><p>8+8 ocelli, G and H reduced (<abbrev xmlns:xlink="http://www.w3.org/1999/xlink" xlink:title="diameter of ocellus A" id="ABBRID0EXAAI" xlink:type="simple">dA</abbrev> : <abbrev xmlns:xlink="http://www.w3.org/1999/xlink" xlink:title="diameter of ocellus H" id="ABBRID0E2AAI" xlink:type="simple">dH</abbrev> = ~1.5). <abbrev xmlns:xlink="http://www.w3.org/1999/xlink" xlink:title="postantennal organ" id="ABBRID0E6AAI" xlink:type="simple">PAO</abbrev> 2.5–4.0 as long as the diameter of ocellus A. Chaeta s’ of ant.III in males present. Two prelabral chaetae. Outer maxillary lobe with three sublobal hairs and simple maxillary palp. Labium with three proximal and four basomedian chaetae, labial palp with reduced set of guards [A(1)<!--PageBreak -->B(3)C(0)D(3)E(4)] (as in Fig. <xref ref-type="fig" rid="F1">2</xref>). Postlabial chaetae 3+3. With 4–5 chaetae between medial line and pc3 on head. Frontal chaeta ap absent.</p><p>Chaetotaxy scarce (Figs <xref ref-type="fig" rid="F11">49</xref>, <xref ref-type="fig" rid="F11">50</xref>). Axial chaetotaxy 12–10,8/4,4,4,4. Macrochaetotaxy: 3(W),3(W)/2,2,3. <abbrev xmlns:xlink="http://www.w3.org/1999/xlink" xlink:title="macrochaetae in dorso-lateral position" id="ABBRID0ETBAI" xlink:type="simple">Mdl</abbrev> macrochaetae in p-row on <abbrev xmlns:xlink="http://www.w3.org/1999/xlink" xlink:title="thoracic segments" id="ABBRID0EXBAI" xlink:type="simple">Th</abbrev>. II and III, sometimes weakly developed. Number of s-chaetae: 3,3/2,2,2,2,4 (s), 1,0/1,0,0 (ms) (Fig. <xref ref-type="fig" rid="F11">47</xref>). S-<!--PageBreak -->chaetae short, medial ones on <abbrev xmlns:xlink="http://www.w3.org/1999/xlink" xlink:title="abdominal segments" id="ABBRID0EBCAI" xlink:type="simple">Abd</abbrev>. I–III arranged behind <abbrev xmlns:xlink="http://www.w3.org/1999/xlink" xlink:title="macrochaetae in dorso-lateral position" id="ABBRID0EFCAI" xlink:type="simple">Mdl</abbrev> macrochaetae. Sternite of <abbrev xmlns:xlink="http://www.w3.org/1999/xlink" xlink:title="thoracic segments" id="ABBRID0EJCAI" xlink:type="simple">Th</abbrev>. III without chaeta.</p><p>Legs as in <italic><tp:taxon-name><tp:taxon-name-part taxon-name-part-type="genus" reg="Tetracanthella">T.</tp:taxon-name-part><tp:taxon-name-part taxon-name-part-type="species" reg="tardoki">tardoki</tp:taxon-name-part></tp:taxon-name></italic> sp. nov. Tibiotarsi I, II, III with 21, 21, 22 chaetae. Claw without teeth. Empodial appendage short, 0.2–0.3 as long as inner edge of claw. Ventral tube with 3+3 lateral and four posterior chaetae.</p><p>Retinaculum and furca absent. Retinacular field with 3–5 chaetae. Anterior furcal subcoxa with three (rarely four) chaetae, posterior one with four chaetae. Manubrial field with eight (rarely seven) chaetae (Fig. <xref ref-type="fig" rid="F11">48</xref>). Anal spines parallel, large, on high papillae. Papillae of inner pair sclerotised. Medial mesochaetae (<abbrev xmlns:xlink="http://www.w3.org/1999/xlink" xlink:title="medial mesochaetae on Abd.V" id="ABBRID0EADAI" xlink:type="simple">a1</abbrev>) of <abbrev xmlns:xlink="http://www.w3.org/1999/xlink" xlink:title="abdominal segments" id="ABBRID0EEDAI" xlink:type="simple">Abd</abbrev>. V anterior to medial macrochaetae (<abbrev xmlns:xlink="http://www.w3.org/1999/xlink" xlink:title="medial macrochaetae on Abd.V" id="ABBRID0EIDAI" xlink:type="simple">a2</abbrev>) (Fig. <xref ref-type="fig" rid="F11">49</xref>). Arrangement of chaetae and spines on dorsum of <abbrev xmlns:xlink="http://www.w3.org/1999/xlink" xlink:title="abdominal segments" id="ABBRID0EQDAI" xlink:type="simple">Abd</abbrev> V as <abbrev xmlns:xlink="http://www.w3.org/1999/xlink" xlink:title="medial macrochaetae on Abd.V" id="ABBRID0EUDAI" xlink:type="simple">a2</abbrev>-<abbrev xmlns:xlink="http://www.w3.org/1999/xlink" xlink:title="medial macrochaetae on Abd.V" id="ABBRID0EYDAI" xlink:type="simple">a2</abbrev>/<abbrev xmlns:xlink="http://www.w3.org/1999/xlink" xlink:title="medial mesochaetae on Abd.V" id="ABBRID0E3DAI" xlink:type="simple">a1</abbrev>-<abbrev xmlns:xlink="http://www.w3.org/1999/xlink" xlink:title="medial mesochaetae on Abd.V" id="ABBRID0EAEAI" xlink:type="simple">a1</abbrev> = 1.7–1.8; <abbrev xmlns:xlink="http://www.w3.org/1999/xlink" xlink:title="medial macrochaetae on Abd.V" id="ABBRID0EEEAI" xlink:type="simple">a2</abbrev>-<abbrev xmlns:xlink="http://www.w3.org/1999/xlink" xlink:title="medial macrochaetae on Abd.V" id="ABBRID0EIEAI" xlink:type="simple">a2</abbrev>/<abbrev xmlns:xlink="http://www.w3.org/1999/xlink" xlink:title="medial macrochaetae on Abd.V" id="ABBRID0EMEAI" xlink:type="simple">a2</abbrev>-eAS = 1.3–1.7. Males present.</p></tp:treatment-sec><tp:treatment-sec sec-type="distribution" id="SECID0EQEAI"><title>Distribution.</title><p><italic><tp:taxon-name><tp:taxon-name-part taxon-name-part-type="genus" reg="Tetracanthella">Tetracanthella</tp:taxon-name-part><tp:taxon-name-part taxon-name-part-type="species" reg="orientalis">orientalis</tp:taxon-name-part></tp:taxon-name></italic> is widely distributed in northern part of the Far East of Russia (Fig. <xref ref-type="fig" rid="F13">58</xref>). In Magadanskaya region and Kamchatka it is the only known species of the genus. In Chukotka, <italic><tp:taxon-name><tp:taxon-name-part taxon-name-part-type="genus" reg="Tetracanthella">T.</tp:taxon-name-part><tp:taxon-name-part taxon-name-part-type="species" reg="orientalis">orientalis</tp:taxon-name-part></tp:taxon-name></italic> can be recorded together with <italic><tp:taxon-name><tp:taxon-name-part taxon-name-part-type="genus" reg="Tetracanthella">T.</tp:taxon-name-part><tp:taxon-name-part taxon-name-part-type="species" reg="sibirica">sibirica</tp:taxon-name-part></tp:taxon-name></italic> which has the similar appearance but belongs to another group of species.</p><fig id="F13" position="float" orientation="portrait"><label>Figure 58.</label><caption><p>Records of five species of <italic><tp:taxon-name><tp:taxon-name-part taxon-name-part-type="genus" reg="Tetracanthella">Tetracanthella</tp:taxon-name-part></tp:taxon-name></italic> in the Far East of Russia and Japan.</p></caption><graphic xmlns:xlink="http://www.w3.org/1999/xlink" xlink:href="zookeys-855-031-g013.jpg" position="float" orientation="portrait" xlink:type="simple" id="oo_309995.jpg"/></fig></tp:treatment-sec><tp:treatment-sec sec-type="discussion" id="SECID0EPGAI"><title>Discussion.</title><p>See the remarks to <italic><tp:taxon-name><tp:taxon-name-part taxon-name-part-type="genus" reg="Tetracanthella">T.</tp:taxon-name-part><tp:taxon-name-part taxon-name-part-type="species" reg="tardoki">tardoki</tp:taxon-name-part></tp:taxon-name></italic> sp. nov.</p><!--PageBreak --></tp:treatment-sec><tp:treatment-sec><!--Section generated to contain objects referenced in tp:taxon-treatment.--><fig id="F9" position="float" orientation="portrait"><label>Figures 40–41.</label><caption><p>Appearance and macrochaetotaxy of <italic><tp:taxon-name><tp:taxon-name-part taxon-name-part-type="genus" reg="Tetracanthella">T.</tp:taxon-name-part><tp:taxon-name-part taxon-name-part-type="species" reg="orientalis">orientalis</tp:taxon-name-part></tp:taxon-name></italic> (<bold>40</bold>) and <italic><tp:taxon-name><tp:taxon-name-part taxon-name-part-type="genus" reg="Tetracanthella">T.</tp:taxon-name-part><tp:taxon-name-part taxon-name-part-type="species" reg="tardoki">tardoki</tp:taxon-name-part></tp:taxon-name></italic> sp. nov. (<bold>41</bold>).</p></caption><graphic xmlns:xlink="http://www.w3.org/1999/xlink" xlink:href="zookeys-855-031-g009.jpg" position="float" orientation="portrait" xlink:type="simple" id="oo_309991.jpg"/></fig><fig id="F1" position="float" orientation="portrait"><label>Figures 1–4.</label><caption><p><italic><tp:taxon-name><tp:taxon-name-part taxon-name-part-type="genus" reg="Tetracanthella">Tetracanthella</tp:taxon-name-part></tp:taxon-name></italic> spp. <bold>1–2</bold> typical sensillar patterns of western (<bold>1</bold>) and eastern (<bold>2</bold>) groups of species <bold>3–4</bold> labial palp in <italic><tp:taxon-name><tp:taxon-name-part taxon-name-part-type="genus" reg="Tetracanthella">T.</tp:taxon-name-part><tp:taxon-name-part taxon-name-part-type="species" reg="sylvatica">sylvatica</tp:taxon-name-part></tp:taxon-name></italic> (<bold>3</bold>) and <italic><tp:taxon-name><tp:taxon-name-part taxon-name-part-type="genus" reg="Tetracanthella">T.</tp:taxon-name-part><tp:taxon-name-part taxon-name-part-type="species" reg="tardoki">tardoki</tp:taxon-name-part></tp:taxon-name></italic> sp. nov. (<bold>4</bold>) Abbreviations: <abbrev xmlns:xlink="http://www.w3.org/1999/xlink" xlink:title="macrochaetae in dorsal position" id="ABBRID0ESDAE" xlink:type="simple">Md</abbrev>, <abbrev xmlns:xlink="http://www.w3.org/1999/xlink" xlink:title="macrochaetae in dorso-lateral position" id="ABBRID0EWDAE" xlink:type="simple">Mdl</abbrev>-dorsal and dorso-lateral macrochaetae.</p></caption><graphic xmlns:xlink="http://www.w3.org/1999/xlink" xlink:href="zookeys-855-031-g001.jpg" position="float" orientation="portrait" xlink:type="simple" id="oo_309983.jpg"/></fig></tp:treatment-sec></tp:taxon-treatment>
