# Supplementary material for: Isotomidae of Japan and Asiatic part of Russia. II. The genus Tetracanthella of the Far East
Source: Zookeys. 2019 Jun 13;855:31–54. doi: 10.3897/zookeys.855.33000 (PMC6586687; doi:10.3897/zookeys.855.33000)
Supplement: XML Treatment for Tetracanthella sibirica [file zookeys.855.33000-treatment7.xml]

<!DOCTYPE tp:taxon-treatment
  PUBLIC "-//TaxonX//DTD Taxonomic Treatment Publishing DTD v0 20100105//EN" "tax-treatment-NSO.dtd">
<tp:taxon-treatment xmlns:tp="http://www.plazi.org/taxpub"><tp:treatment-meta><kwd-group><label>Taxon classification</label><kwd><named-content xmlns:xlink="http://www.w3.org/1999/xlink" content-type="kingdom">Animalia</named-content></kwd><kwd><named-content xmlns:xlink="http://www.w3.org/1999/xlink" content-type="order">Collembola</named-content></kwd><kwd><named-content xmlns:xlink="http://www.w3.org/1999/xlink" content-type="family">Isotomidae</named-content></kwd></kwd-group><mixed-citation publication-type="journal"><person-group><name><surname>Potapov</surname><given-names>Mikhail</given-names></name><name><surname>Brinev</surname><given-names>Alexey</given-names></name><name><surname>Sun</surname><given-names>Xin</given-names></name></person-group><article-title><tp:taxon-name><tp:taxon-name-part taxon-name-part-type="family">Isotomidae</tp:taxon-name-part></tp:taxon-name> of Japan and Asiatic part of Russia. II. The genus <italic><tp:taxon-name><tp:taxon-name-part taxon-name-part-type="genus" reg="Tetracanthella">Tetracanthella</tp:taxon-name-part></tp:taxon-name></italic> of the Far East</article-title><source>Zookeys</source><day>13</day><month>6</month><year>2019</year><volume>855</volume><fpage>31</fpage><lpage>54</lpage><pub-id pub-id-type="doi">10.3897/zookeys.855.33000</pub-id></mixed-citation></tp:treatment-meta><tp:nomenclature><tp:taxon-name>
            <tp:taxon-name-part taxon-name-part-type="genus" reg="Tetracanthella">Tetracanthella</tp:taxon-name-part>
            <tp:taxon-name-part taxon-name-part-type="species" reg="sibirica">sibirica</tp:taxon-name-part>
          </tp:taxon-name><tp:taxon-authority>Deharveng, 1987</tp:taxon-authority><tp:nomenclature-citation-list><tp:nomenclature-citation><tp:taxon-name>
                <tp:taxon-name-part taxon-name-part-type="genus" reg="Tetracanthella">Tetracanthella</tp:taxon-name-part>
                <tp:taxon-name-part taxon-name-part-type="species" reg="arctica">arctica</tp:taxon-name-part>
              </tp:taxon-name><comment>auct.</comment></tp:nomenclature-citation><tp:nomenclature-citation><tp:taxon-name>
                <tp:taxon-name-part taxon-name-part-type="genus" reg="Tetracanthella">Tetracanthella</tp:taxon-name-part>
                <tp:taxon-name-part taxon-name-part-type="uncertainty-rank">cf.</tp:taxon-name-part>
                <tp:taxon-name-part taxon-name-part-type="species" reg="arctica">arctica</tp:taxon-name-part>
              </tp:taxon-name><comment>auct.</comment></tp:nomenclature-citation></tp:nomenclature-citation-list></tp:nomenclature><tp:treatment-sec sec-type="material" id="SECID0EPJAI"><title>Material from the Far East of Russia.</title><p>Chukotski AO: Anadyrski district, vicinities of Anadyr (holotype and paratype), leg. E. Bondarenko; ibidem, Anadyrski district, vicinities of Shakhterski, Volchikha River, leg. E. Bondarenko; ibidem, Iul’tinski district, Shmidta Cape, leg. K. Gorodkov; ibidem, Iul’tinski district, Wrangel Island, Somnitel’naya Bay, leg. K. Gorodkov.</p></tp:treatment-sec><tp:treatment-sec sec-type="material" id="SECID0EUJAI"><title>Material from the Palearctic.</title><p>Yakutia, Bulunski Ulus, Bol’shoi Lyakhovski Isl. (Novosibirskiye Islands), mouth of Bol’shoi Etirikan River; ibidem, Bol’shoi Lyakhovski Isl., Shalourova Cape, leg. V. Bulavintsev.</p></tp:treatment-sec><tp:treatment-sec sec-type="material" id="SECID0EZJAI"><title>Material from the Nearctic.</title><p>USA, Alaska, Kotzebue, <named-content xmlns:xlink="http://www.w3.org/1999/xlink" content-type="dwc:verbatimCoordinates" xlink:type="simple"><named-content content-type="geo-json" specific-use="{&#34;type&#34;:&#34;Point&#34;,&#34;coordinates&#34;:[-162.590000,66.900000]}" id="NCID0ECKAI" xlink:type="simple">66.90°N, 162.59°W</named-content></named-content>, 04.IX.1976, trough, moss &amp; <italic><tp:taxon-name><tp:taxon-name-part taxon-name-part-type="genus" reg="Carex">Carex</tp:taxon-name-part></tp:taxon-name></italic> litter, leg. R. Greenberg; Alaska, North Slope, 10 ml NW Franklin Bruffs, moss in active polygon, <named-content xmlns:xlink="http://www.w3.org/1999/xlink" content-type="dwc:verbatimCoordinates" xlink:type="simple"><named-content content-type="geo-json" specific-use="{&#34;type&#34;:&#34;Point&#34;,&#34;coordinates&#34;:[-161.890000,70.260000]}" id="NCID0ERKAI" xlink:type="simple">70.26°N, 161.89°W</named-content></named-content>, 17.VIII.1976, leg.<abbrev xmlns:xlink="http://www.w3.org/1999/xlink" xlink:title="A. Fjellberg" id="ABBRID0EWKAI" xlink:type="simple">A.F</abbrev>.; Alaska, North Slope, Icy Cape, trough between polygons, moss and <italic><tp:taxon-name><tp:taxon-name-part taxon-name-part-type="genus" reg="Carex">Carex</tp:taxon-name-part></tp:taxon-name></italic> sp., 28.VIII.1976, leg. P. Connors; Alaska, North Slope, Canning River Delta, <named-content xmlns:xlink="http://www.w3.org/1999/xlink" content-type="dwc:verbatimCoordinates" xlink:type="simple"><named-content content-type="geo-json" specific-use="{&#34;type&#34;:&#34;Point&#34;,&#34;coordinates&#34;:[-145.500000,70.050000]}" id="NCID0EELAI" xlink:type="simple">70.05°N, 145.50°W</named-content></named-content>, 23.VII.1980, several sites with <italic><tp:taxon-name><tp:taxon-name-part taxon-name-part-type="genus" reg="Dryas">Dryas</tp:taxon-name-part></tp:taxon-name></italic> sp., moss and <italic><tp:taxon-name><tp:taxon-name-part taxon-name-part-type="genus" reg="Carex">Carex</tp:taxon-name-part></tp:taxon-name></italic> sp., leg. S. Ma<!--PageBreak -->cLean; Alaska, Norton Bay, Inglutalik River, moist tundra, leg. <abbrev xmlns:xlink="http://www.w3.org/1999/xlink" xlink:title="A. Fjellberg" id="ABBRID0EZLAI" xlink:type="simple">A.F</abbrev>.; Alaska, Nunivak Island, Duchikthluk Bay, <named-content xmlns:xlink="http://www.w3.org/1999/xlink" content-type="dwc:verbatimCoordinates" xlink:type="simple"><named-content content-type="geo-json" specific-use="{&#34;type&#34;:&#34;Point&#34;,&#34;coordinates&#34;:[-166.070000,59.860000]}" id="NCID0EAMAI" xlink:type="simple">59.86°N, 166.07°W</named-content></named-content>, 19.IX.1976 tundra with <italic><tp:taxon-name><tp:taxon-name-part taxon-name-part-type="genus" reg="Empetrum">Empetrum</tp:taxon-name-part></tp:taxon-name></italic> sp., <italic><tp:taxon-name><tp:taxon-name-part taxon-name-part-type="genus" reg="Carex">Carex</tp:taxon-name-part></tp:taxon-name></italic> sp., <italic><tp:taxon-name><tp:taxon-name-part taxon-name-part-type="genus" reg="Vaccinium">Vaccinium</tp:taxon-name-part></tp:taxon-name></italic> sp., lichens, leg. P. Michelson; Alaska, Point Barrow, <named-content xmlns:xlink="http://www.w3.org/1999/xlink" content-type="dwc:verbatimCoordinates" xlink:type="simple"><named-content content-type="geo-json" specific-use="{&#34;type&#34;:&#34;Point&#34;,&#34;coordinates&#34;:[-156.660000,71.310000]}" id="NCID0E4MAI" xlink:type="simple">71.31°N, 156.66°W</named-content></named-content>, 30.VIII.1976, thick moss, some algae and lichens; ibidem, moss , <italic><tp:taxon-name><tp:taxon-name-part taxon-name-part-type="genus" reg="Saxifraga">Saxifraga</tp:taxon-name-part></tp:taxon-name></italic> sp., <italic><tp:taxon-name><tp:taxon-name-part taxon-name-part-type="genus" reg="Cochlearia">Cochlearia</tp:taxon-name-part></tp:taxon-name></italic> sp. on sandy stream bank, leg. <abbrev xmlns:xlink="http://www.w3.org/1999/xlink" xlink:title="A. Fjellberg" id="ABBRID0EQNAI" xlink:type="simple">A.F</abbrev>.; Alaska, Cape Thompson, Ogoturuk Creek Basin, <named-content xmlns:xlink="http://www.w3.org/1999/xlink" content-type="dwc:verbatimCoordinates" xlink:type="simple"><named-content content-type="geo-json" specific-use="{&#34;type&#34;:&#34;Point&#34;,&#34;coordinates&#34;:[-165.350000,68.160000]}" id="NCID0EXNAI" xlink:type="simple">68.16°N, 165.35°W</named-content></named-content>, 11.VIII.1980, moss in tussock tundra, leg. D. &amp; B. Murrey; Alaska, Chevak in Yukon, Kuskokwin Delta, <named-content xmlns:xlink="http://www.w3.org/1999/xlink" content-type="dwc:verbatimCoordinates" xlink:type="simple"><named-content content-type="geo-json" specific-use="{&#34;type&#34;:&#34;Point&#34;,&#34;coordinates&#34;:[-165.260000,61.510000]}" id="NCID0E6NAI" xlink:type="simple">61.51°N, 165.26°W</named-content></named-content>, 09.VII.1976, mesic upland, moss and <italic><tp:taxon-name><tp:taxon-name-part taxon-name-part-type="genus" reg="Betula">Betula</tp:taxon-name-part><tp:taxon-name-part taxon-name-part-type="species" reg="nana">nana</tp:taxon-name-part></tp:taxon-name></italic>, leg. T. Seasted; Alaska, Cape Krusenstern, rather dry site, lichens, <named-content xmlns:xlink="http://www.w3.org/1999/xlink" content-type="dwc:verbatimCoordinates" xlink:type="simple"><named-content content-type="geo-json" specific-use="{&#34;type&#34;:&#34;Point&#34;,&#34;coordinates&#34;:[-163.500000,67.250000]}" id="NCID0ESOAI" xlink:type="simple">67.25°N, 163.50°W</named-content></named-content>, 03.IX.1976, <italic><tp:taxon-name><tp:taxon-name-part taxon-name-part-type="genus" reg="Vaccinium">Vaccinium</tp:taxon-name-part></tp:taxon-name></italic> sp., leg. R. Greenberg.</p></tp:treatment-sec><tp:treatment-sec sec-type="distribution" id="SECID0E5OAI"><title>Distribution.</title><p>Common in Asiatic and American parts of Arctic. In the Far East of Russia was recorded from Chukotka, in Wrangel Island, Anadyrskij, Uil’tinskij, Chaunskij and Chukotskij districts, as <italic><tp:taxon-name><tp:taxon-name-part taxon-name-part-type="genus" reg="Tetracanthella">T.</tp:taxon-name-part><tp:taxon-name-part taxon-name-part-type="species" reg="arctica">arctica</tp:taxon-name-part></tp:taxon-name></italic> Cassagnau, 1959 or <tp:taxon-name><tp:taxon-name-part taxon-name-part-type="genus" reg="Tetracanthella">T.</tp:taxon-name-part><tp:taxon-name-part taxon-name-part-type="uncertainty-rank">cf.</tp:taxon-name-part><tp:taxon-name-part taxon-name-part-type="species" reg="arctica">arctica</tp:taxon-name-part></tp:taxon-name> in older publications (<xref ref-type="bibr" rid="B4">Bondarenko 1975</xref>, <xref ref-type="bibr" rid="B8">Deharveng 1987</xref>, <xref ref-type="bibr" rid="B1">Babenko 2010</xref>, <xref ref-type="bibr" rid="B2">2017</xref>, <xref ref-type="bibr" rid="B17">Martynova 1971</xref>, <xref ref-type="bibr" rid="B16">MacLean et al. 1978</xref>, and others). All Arctic records from the literature were summarized by <xref ref-type="bibr" rid="B3">Babenko and Fjellberg (2006)</xref>.</p></tp:treatment-sec><tp:treatment-sec sec-type="discussion" id="SECID0EYQAI"><title>Discussion.</title><p>The status of species is somewhat doubtful because morphological intergrading to <italic><tp:taxon-name><tp:taxon-name-part taxon-name-part-type="genus" reg="Tetracanthella">T.</tp:taxon-name-part><tp:taxon-name-part taxon-name-part-type="species" reg="arctica">arctica</tp:taxon-name-part></tp:taxon-name></italic> (<xref ref-type="bibr" rid="B11">Fjellberg 2007</xref>, <xref ref-type="bibr" rid="B12">2015</xref>) which is distributed in Atlantic sector of Arctic. Specimens of <italic><tp:taxon-name><tp:taxon-name-part taxon-name-part-type="genus" reg="Tetracanthella">T.</tp:taxon-name-part><tp:taxon-name-part taxon-name-part-type="species" reg="sibirica">sibirica</tp:taxon-name-part></tp:taxon-name></italic> from Asia fit to the first description (<xref ref-type="bibr" rid="B8">Deharveng 1987</xref>).</p></tp:treatment-sec><ref-list><ref id="B4"><mixed-citation xmlns:xlink="http://www.w3.org/1999/xlink" xlink:type="simple"><person-group><name name-style="western"><surname>Bondarenko</surname><given-names>EP</given-names></name></person-group> (<year>1975</year>) Some features of distribution of springtails (<tp:taxon-name><tp:taxon-name-part taxon-name-part-type="order">Collembola</tp:taxon-name-part></tp:taxon-name>) on the bottom of the descended lakes of Chukotka. Problems of Soil Zoology (Proceedings of 5<sup>th</sup> International Colloquium of Soil Zoology), Vilnius, 79–81. [in Russian]</mixed-citation></ref><ref id="B8"><mixed-citation xmlns:xlink="http://www.w3.org/1999/xlink" xlink:type="simple"><person-group><name name-style="western"><surname>Deharveng</surname><given-names>L</given-names></name></person-group> (<year>1987</year>) <article-title>Revision taxonomique du genre <italic><tp:taxon-name><tp:taxon-name-part taxon-name-part-type="genus">Tetracanthella</tp:taxon-name-part></tp:taxon-name></italic> Schoett, 1891. Travaux du Laboratoire d’Ecobiologie des Arthropodes Edaphiques.</article-title><source>Université Paul Sabatier</source><volume>5</volume>(<issue>3</issue>): <fpage>1</fpage>–<lpage>151</lpage>.</mixed-citation></ref><ref id="B1"><mixed-citation xmlns:xlink="http://www.w3.org/1999/xlink" xlink:type="simple"><person-group><name name-style="western"><surname>Babenko</surname><given-names>AB</given-names></name></person-group> (<year>2010</year>) <article-title>The springtail (<tp:taxon-name><tp:taxon-name-part taxon-name-part-type="superclass">Hexapoda</tp:taxon-name-part></tp:taxon-name>, <tp:taxon-name><tp:taxon-name-part taxon-name-part-type="order">Collembola</tp:taxon-name-part></tp:taxon-name>) fauna of Wrangel Island.</article-title><source>Entomological Review</source><volume>90</volume>(<issue>5</issue>): <fpage>571</fpage>–<lpage>584</lpage>. <ext-link xlink:type="simple" ext-link-type="doi" xlink:href="10.1134/S0013873810050040">https://doi.org/10.1134/S0013873810050040</ext-link></mixed-citation></ref><ref id="B2"><mixed-citation xmlns:xlink="http://www.w3.org/1999/xlink" xlink:type="simple"><person-group><name name-style="western"><surname>Babenko</surname><given-names>AB</given-names></name></person-group> (<year>2017</year>) <article-title>Springtails (<tp:taxon-name><tp:taxon-name-part taxon-name-part-type="order">Collembola</tp:taxon-name-part></tp:taxon-name>) of the eastern Chukotka Peninsula: peculiarities of fauna and assemblages.</article-title><source>Zoologichesky Zhurnal</source><volume>96</volume>(<issue>10</issue>): <fpage>1141</fpage>–<lpage>1164</lpage>. <ext-link xlink:type="simple" ext-link-type="doi" xlink:href="10.7868/S0044513417100038">https://doi.org/10.7868/S0044513417100038</ext-link></mixed-citation></ref><ref id="B17"><mixed-citation xmlns:xlink="http://www.w3.org/1999/xlink" xlink:type="simple"><person-group><name name-style="western"><surname>Martynova</surname><given-names>EF</given-names></name></person-group> (<year>1971</year>) <article-title>The subfamily <tp:taxon-name><tp:taxon-name-part taxon-name-part-type="subfamily">Anurophorinae</tp:taxon-name-part></tp:taxon-name> (<tp:taxon-name><tp:taxon-name-part taxon-name-part-type="order">Collembola</tp:taxon-name-part></tp:taxon-name>, <tp:taxon-name><tp:taxon-name-part taxon-name-part-type="family">Isotomidae</tp:taxon-name-part></tp:taxon-name>) in the fauna of the USSR.</article-title><source>Zoologichesky Zhurnal</source><volume>50</volume>(<issue>11</issue>): <fpage>1639</fpage>–<lpage>1657</lpage>.</mixed-citation></ref><ref id="B16"><mixed-citation xmlns:xlink="http://www.w3.org/1999/xlink" xlink:type="simple"><person-group><name name-style="western"><surname>MacLean</surname><given-names>SF</given-names></name><name name-style="western"><surname>Behan</surname><given-names>V</given-names></name><name name-style="western"><surname>Fjellberg</surname><given-names>A</given-names></name></person-group> (<year>1978</year>) <article-title>Soil acari and <tp:taxon-name><tp:taxon-name-part taxon-name-part-type="order">Collembola</tp:taxon-name-part></tp:taxon-name> from Chaun Bay, Northern Chukotka.</article-title><source>Arctic and Alpine Research</source><volume>10</volume>(<issue>3</issue>): <fpage>559</fpage>–<lpage>568</lpage>. <ext-link xlink:type="simple" ext-link-type="doi" xlink:href="10.2307/1550679">https://doi.org/10.2307/1550679</ext-link></mixed-citation></ref><ref id="B3"><mixed-citation xmlns:xlink="http://www.w3.org/1999/xlink" xlink:type="simple"><person-group><name name-style="western"><surname>Babenko</surname><given-names>A</given-names></name><name name-style="western"><surname>Fjellberg</surname><given-names>A</given-names></name></person-group> (<year>2006</year>) <source><tp:taxon-name><tp:taxon-name-part taxon-name-part-type="order">Collembola</tp:taxon-name-part></tp:taxon-name> septentrionale. A catalogue of springtails of the Arctic regions.</source><publisher-name>KMK Scientific Press Ltd.</publisher-name>, <publisher-loc>Moscow</publisher-loc>, <size units="page">190 pp</size>.</mixed-citation></ref><ref id="B11"><mixed-citation xmlns:xlink="http://www.w3.org/1999/xlink" xlink:type="simple"><person-group><name name-style="western"><surname>Fjellberg</surname><given-names>A</given-names></name></person-group> (<year>2007</year>) <article-title>The <tp:taxon-name><tp:taxon-name-part taxon-name-part-type="order">Collembola</tp:taxon-name-part></tp:taxon-name> of Fennoscandia and Denmark. Part II: <tp:taxon-name><tp:taxon-name-part taxon-name-part-type="suborder">Entomobryomorpha</tp:taxon-name-part></tp:taxon-name> and <tp:taxon-name><tp:taxon-name-part taxon-name-part-type="suborder">Symphypleona</tp:taxon-name-part></tp:taxon-name>.</article-title><source>Fauna Entomologica Scandinavica</source><volume>42</volume>: <fpage>1</fpage>–<lpage>264</lpage>. <ext-link xlink:type="simple" ext-link-type="doi" xlink:href="10.1163/ej.9789004157705.i-265">https://doi.org/10.1163/ej.9789004157705.i-265</ext-link></mixed-citation></ref><ref id="B12"><mixed-citation xmlns:xlink="http://www.w3.org/1999/xlink" xlink:type="simple"><person-group><name name-style="western"><surname>Fjellberg</surname><given-names>A</given-names></name></person-group> (<year>2015</year>) <article-title><tp:taxon-name><tp:taxon-name-part taxon-name-part-type="order">Collembola</tp:taxon-name-part></tp:taxon-name>.</article-title> In: <person-group><name name-style="western"><surname>Böcher</surname><given-names>J</given-names></name><name name-style="western"><surname>Kristensen</surname><given-names>NP</given-names></name><name name-style="western"><surname>Pape</surname><given-names>T</given-names></name><name name-style="western"><surname>Vilhelmsen</surname><given-names>L</given-names></name></person-group> (<role>Eds</role>) <issue-title>The Greenland Entomofauna.</issue-title><source>An Identification manual of Insects, Spiders and Their Allies</source>, <fpage>48</fpage>–<lpage>82</lpage>. <ext-link xlink:type="simple" ext-link-type="doi" xlink:href="10.1163/9789004261051_007">https://doi.org/10.1163/9789004261051_007</ext-link></mixed-citation></ref></ref-list></tp:taxon-treatment>
